# Supplementary material for: 3-(Benzimidazolium-2-yl)propionate dihydrate
Source: Acta Crystallogr Sect E Struct Rep Online. 2008 Oct 4;64(Pt 11):o2066. doi: 10.1107/S1600536808031346 (PMC2959715; doi:10.1107/S1600536808031346)
Supplement: Supplementary file 1 [file e-64-o2066-sup1.cif]

##############################################################################
###                                                                        ###
###        Electronic paper (Acta Crystallographica Section E)             ###
###                                                                        ###
##############################################################################
#                                                                            #
# This CIF contains the data in a paper accepted for publication in Acta     #
# Crystallographica Section E. It conforms to the requirements of Notes      #
# for Authors for Section E, and has been peer reviewed under the auspices   #
# of the IUCr Commission on Journals.                                        #
#                                                                            #
# Full details of the Crystallographic Information File format               #
# are given in the paper "The Crystallographic Information File (CIF):       #
# a New Standard Archive File for Crystallography" by S. R. Hall, F. H.      #
# Allen and I. D. Brown [Acta Cryst. (1991), A47, 655-685].                  #
#                                                                            #
# The current version of the core CIF dictionary is obtainable from          #
# ftp://ftp.iucr.org/pub/cif_core.dic. The current version number is 2.4.    #
#                                                                            #
# Software is freely available for graphical display of the structure(s) in  #
# this CIF.  For information consult the CIF home page http://www.iucr.org/  #
# cif/home.html                                                              #
#                                                                            #
# This file may be used for bona fide research purposes within the           #
# scientific community so long as proper attribution is given to the journal # 
# article from which it was obtained.                                        #
#                                                                            #
##############################################################################
                                             
data_global
_audit_creation_method     SHELXL-97
_journal_date_recd_electronic     2008-09-04
_journal_date_accepted     2008-09-27
_journal_name_full     'Acta Crystallographica, Section E'
_journal_year     2008
_journal_volume     64
_journal_issue     11
_journal_page_first     o2066
_journal_page_last     o2066
_journal_paper_category     QO
_journal_coeditor_code     NG2490
_publ_contact_author_name     'Zhu Tao'
_publ_contact_author_address
;
Institute of Applied Chemistry
Guizhou University
Guiyang 550025
People's Republic of China
;
_publ_contact_author_email     gyhxxiaoxin@163.com
_publ_contact_author_fax     '86 851 3620906'
_publ_contact_author_phone     '86 851 3620906'
_publ_section_title
;
3-(Benzimidazolium-2-yl)propionate dihydrate
;
loop_
    _publ_author_name
    _publ_author_address
    'Xin Xiao'
;
Key Laboratory of Macrocyclic and Supramolecular Chemistry of Guizhou Province
Guizhou University
Guiyang 550025
People's Republic of China
;
    'Yun-Qiang Zhang'
;
Key Laboratory of Macrocyclic and Supramolecular Chemistry of Guizhou Province
Guizhou University
Guiyang 550025
People's Republic of China
;
    'Sai-Feng Xue'
;
Key Laboratory of Macrocyclic and Supramolecular Chemistry of Guizhou Province
Guizhou University
Guiyang 550025
People's Republic of China
;
    'Zhu Tao'
;
Institute of Applied Chemistry
Guizhou University
Guiyang 550025
People's Republic of China
;
data_I
_audit_creation_method     SHELXL97
_chemical_name_systematic
;
3-(Benzimidazolium-2-yl)propionate dihydrate
;
_chemical_name_common     ?
_chemical_formula_moiety     'C10 H10 N2 O2 , 2H2 O'
_chemical_formula_sum     'C10 H14 N2 O4'
_chemical_formula_iupac     'C10 H10 N2 O2 , 2H2 O'
_chemical_formula_weight     226.23
_chemical_melting_point     ?
_symmetry_cell_setting     monoclinic
_symmetry_space_group_name_H-M     'P 21/c'
_symmetry_space_group_name_Hall     '-P 2ybc'
loop_
    _symmetry_equiv_pos_as_xyz
    'x, y, z'
    '-x, y+1/2, -z+1/2'
    '-x, -y, -z'
    'x, -y-1/2, z-1/2'
_cell_length_a     18.444(3)
_cell_length_b     4.9730(8)
_cell_length_c     11.9097(19)
_cell_angle_alpha     90.00
_cell_angle_beta     94.530(5)
_cell_angle_gamma     90.00
_cell_volume     1089.0(3)
_cell_formula_units_Z     4
_cell_measurement_reflns_used     2002
_cell_measurement_theta_min     1.11
_cell_measurement_theta_max     25.42
_cell_measurement_temperature     273(2)
_exptl_crystal_description     prism
_exptl_crystal_colour     colourless
_exptl_crystal_size_max     0.29
_exptl_crystal_size_mid     0.26
_exptl_crystal_size_min     0.20
_exptl_crystal_density_diffrn     1.380
_exptl_crystal_density_meas     ?
_exptl_crystal_density_method     'not measured'
_exptl_crystal_F_000     480
_exptl_absorpt_coefficient_mu     0.108
_exptl_absorpt_correction_type     none
_exptl_absorpt_process_details     ?
_exptl_absorpt_correction_T_min     ?
_exptl_absorpt_correction_T_max     ?
_exptl_special_details
;
;
_diffrn_ambient_temperature     273(2)
_diffrn_radiation_type     MoK\a
_diffrn_radiation_wavelength     0.71073
_diffrn_radiation_source     'fine-focus sealed tube'
_diffrn_radiation_monochromator     graphite
_diffrn_measurement_device_type     'Bruker CCD area-detector'
_diffrn_measurement_method     '\f and \w'
_diffrn_detector_area_resol_mean     ?
_diffrn_reflns_number     7787
_diffrn_reflns_av_R_equivalents     0.0657
_diffrn_reflns_av_sigmaI/netI     0.0562
_diffrn_reflns_theta_min     1.11
_diffrn_reflns_theta_max     25.42
_diffrn_reflns_theta_full     25.42
_diffrn_measured_fraction_theta_max     0.985
_diffrn_measured_fraction_theta_full     0.985
_diffrn_reflns_limit_h_min     -21
_diffrn_reflns_limit_h_max     19
_diffrn_reflns_limit_k_min     -5
_diffrn_reflns_limit_k_max     4
_diffrn_reflns_limit_l_min     -13
_diffrn_reflns_limit_l_max     14
_diffrn_standards_number     0
_diffrn_standards_interval_count     0
_diffrn_standards_interval_time     0
_diffrn_standards_decay_%     ?
_refine_special_details
;
Refinement of <i>F</i>^2^ against ALL reflections. The weighted <i>R</i>-factor
<i>wR</i> and goodness of fit <i>S</i> are based on <i>F</i>^2^, conventional
<i>R</i>-factors <i>R</i> are based on <i>F</i>, with <i>F</i> set to zero for
negative <i>F</i>^2^. The threshold expression of <i>F</i>^2^ >
\s(<i>F</i>^2^) is used only for calculating <i>R</i>-factors(gt) <i>etc</i>.
and is not relevant to the choice of reflections for refinement.
<i>R</i>-factors based on <i>F</i>^2^ are statistically about twice as large
as those based on <i>F</i>, and <i>R</i>- factors based on ALL data will be
even larger.
;
_reflns_number_total     2002
_reflns_number_gt     1394
_reflns_threshold_expression     I>2\s(I)
_refine_ls_structure_factor_coef     Fsqd
_refine_ls_matrix_type     full
_refine_ls_R_factor_all     0.0774
_refine_ls_R_factor_gt     0.0467
_refine_ls_wR_factor_gt     0.0912
_refine_ls_wR_factor_ref     0.1133
_refine_ls_goodness_of_fit_ref     1.078
_refine_ls_restrained_S_all     1.082
_refine_ls_number_reflns     1971
_refine_ls_number_parameters     161
_refine_ls_number_restraints     6
_refine_ls_hydrogen_treatment     mixed
_refine_ls_weighting_scheme     calc
_refine_ls_weighting_details
       'calc w = 1/[\s^2^(Fo^2^)+(0.0354P)^2^+0.5171P] where P=(Fo^2^+2Fc^2^)/3'
_atom_sites_solution_hydrogens     geom
_atom_sites_solution_primary     direct
_atom_sites_solution_secondary     difmap
_refine_ls_shift/su_max     0.000
_refine_ls_shift/su_mean     0.000
_refine_diff_density_max     0.186
_refine_diff_density_min     -0.233
_refine_ls_extinction_method     none
_refine_ls_extinction_coef     ?
loop_
    _atom_type_symbol
    _atom_type_description
    _atom_type_scat_dispersion_real
    _atom_type_scat_dispersion_imag
    _atom_type_scat_source
    'C' 'C' 0.0033 0.0016
                         'International Tables Vol C Tables 4.2.6.8 and 6.1.1.4'
    'H' 'H' 0.0000 0.0000
                         'International Tables Vol C Tables 4.2.6.8 and 6.1.1.4'
    'N' 'N' 0.0061 0.0033
                         'International Tables Vol C Tables 4.2.6.8 and 6.1.1.4'
    'O' 'O' 0.0106 0.0060
                         'International Tables Vol C Tables 4.2.6.8 and 6.1.1.4'
_computing_data_collection     'SMART (Bruker, 2002)'
_computing_cell_refinement     'SAINT (Bruker, 2002)'
_computing_data_reduction     'SAINT (Bruker, 2002)'
_computing_structure_solution     'SHELXS97 (Sheldrick, 2008)'
_computing_structure_refinement     'SHELXL97 (Sheldrick, 2008)'
_computing_molecular_graphics     'ORTEP-3 for Windows (Farrugia, 1997)'
_computing_publication_material     'WinGX (Farrugia, 1999)'
loop_
    _atom_site_type_symbol
    _atom_site_label
    _atom_site_fract_x
    _atom_site_fract_y
    _atom_site_fract_z
    _atom_site_U_iso_or_equiv
    _atom_site_adp_type
    _atom_site_calc_flag
    _atom_site_refinement_flags
    _atom_site_occupancy
    _atom_site_disorder_assembly
    _atom_site_disorder_group
    O O1 0.24941(9) 0.3021(3) 0.56604(13) 0.0306(5) Uani d . 1 . .
    O O2 0.31408(9) 0.3485(3) 0.41718(12) 0.0285(4) Uani d . 1 . .
    O O1W 0.45721(11) 0.3587(4) 0.36594(15) 0.0360(5) Uani d D 1 . .
    O O2W 0.52898(12) -0.1307(4) 0.37002(17) 0.0398(5) Uani d D 1 . .
    N N1 0.22255(10) 0.8913(4) 0.70511(15) 0.0249(5) Uani d D 1 . .
    H H1N 0.2296 1.0021 0.6516 0.030 Uiso calc RD 1 . .
    N N2 0.23986(10) 0.5625(4) 0.82389(15) 0.0241(5) Uani d D 1 . .
    H H2N 0.2595 0.4266 0.8591 0.029 Uiso calc RD 1 . .
    C C1 0.12302(14) 0.6171(5) 0.92071(19) 0.0290(6) Uani d . 1 . .
    H H1A 0.1303 0.4775 0.9723 0.035 Uiso calc R 1 . .
    C C2 0.06132(14) 0.7751(5) 0.9168(2) 0.0331(7) Uani d . 1 . .
    H H2A 0.0264 0.7417 0.9673 0.040 Uiso calc R 1 . .
    C C3 0.04988(14) 0.9848(5) 0.8385(2) 0.0334(7) Uani d . 1 . .
    H H3A 0.0074 1.0858 0.8380 0.040 Uiso calc R 1 . .
    C C4 0.09993(13) 1.0447(5) 0.7624(2) 0.0300(6) Uani d . 1 . .
    H H4A 0.0924 1.1838 0.7107 0.036 Uiso calc R 1 . .
    C C5 0.16226(13) 0.8870(5) 0.76689(18) 0.0237(6) Uani d . 1 . .
    C C6 0.17353(13) 0.6765(5) 0.84417(18) 0.0238(6) Uani d . 1 . .
    C C7 0.26826(13) 0.6960(5) 0.74162(18) 0.0234(6) Uani d . 1 . .
    C C8 0.34047(13) 0.6448(5) 0.69974(18) 0.0264(6) Uani d . 1 . .
    H H8A 0.3582 0.4724 0.7285 0.032 Uiso calc R 1 . .
    H H8B 0.3741 0.7816 0.7299 0.032 Uiso calc R 1 . .
    C C9 0.34097(13) 0.6433(5) 0.57180(18) 0.0252(6) Uani d . 1 . .
    H H9A 0.3207 0.8115 0.5425 0.030 Uiso calc R 1 . .
    H H9B 0.3909 0.6334 0.5521 0.030 Uiso calc R 1 . .
    C C10 0.29840(13) 0.4120(5) 0.51556(18) 0.0227(6) Uani d . 1 . .
    H H1W1 0.4133(12) 0.352(7) 0.386(3) 0.084(13) Uiso d D 1 . .
    H H1W2 0.4755(16) 0.208(4) 0.384(3) 0.059(11) Uiso d D 1 . .
    H H2W1 0.5341(16) -0.149(6) 0.3009(16) 0.053(9) Uiso d D 1 . .
    H H2W2 0.5073(19) -0.268(5) 0.387(3) 0.089(14) Uiso d D 1 . .
loop_
    _atom_site_aniso_label
    _atom_site_aniso_U_11
    _atom_site_aniso_U_22
    _atom_site_aniso_U_33
    _atom_site_aniso_U_12
    _atom_site_aniso_U_13
    _atom_site_aniso_U_23
    O1 0.0340(10) 0.0248(10) 0.0334(9) -0.0060(8) 0.0054(8) 0.0027(8)
    O2 0.0334(10) 0.0268(10) 0.0255(8) -0.0038(8) 0.0042(8) -0.0056(7)
    O1W 0.0374(13) 0.0303(12) 0.0416(11) -0.0013(10) 0.0106(10) -0.0001(9)
    O2W 0.0486(13) 0.0315(12) 0.0399(11) -0.0038(11) 0.0079(10) -0.0010(10)
    N1 0.0311(12) 0.0209(12) 0.0230(9) -0.0003(10) 0.0032(9) 0.0034(9)
    N2 0.0290(12) 0.0205(12) 0.0225(9) 0.0022(10) 0.0013(9) 0.0013(8)
    C1 0.0336(15) 0.0257(15) 0.0281(12) -0.0059(13) 0.0043(11) -0.0011(11)
    C2 0.0315(15) 0.0340(16) 0.0348(14) -0.0053(13) 0.0090(12) -0.0058(12)
    C3 0.0292(15) 0.0272(15) 0.0438(15) 0.0027(13) 0.0035(13) -0.0062(13)
    C4 0.0309(15) 0.0231(15) 0.0354(13) 0.0009(12) -0.0006(12) -0.0010(11)
    C5 0.0267(14) 0.0194(14) 0.0248(11) -0.0044(11) 0.0016(11) -0.0032(10)
    C6 0.0268(14) 0.0198(13) 0.0248(12) -0.0005(11) 0.0010(11) -0.0029(10)
    C7 0.0289(14) 0.0202(13) 0.0206(11) -0.0035(12) -0.0004(10) -0.0045(10)
    C8 0.0240(14) 0.0271(15) 0.0279(12) -0.0009(12) 0.0006(11) -0.0011(11)
    C9 0.0289(14) 0.0208(14) 0.0264(12) -0.0028(12) 0.0049(11) 0.0005(11)
    C10 0.0257(14) 0.0167(13) 0.0256(12) 0.0048(11) 0.0012(11) 0.0050(10)
_geom_special_details
;
All e.s.d.'s (except the e.s.d. in the dihedral angle between two l.s. planes)
are estimated using the full covariance matrix. The cell e.s.d.'s are taken
into account individually in the estimation of e.s.d.'s in distances, angles
and torsion angles; correlations between e.s.d.'s in cell parameters are only
used when they are defined by crystal symmetry. An approximate (isotropic)
treatment of cell e.s.d.'s is used for estimating e.s.d.'s involving l.s.
planes.
;
loop_
    _geom_bond_atom_site_label_1
    _geom_bond_atom_site_label_2
    _geom_bond_site_symmetry_2
    _geom_bond_distance
    _geom_bond_publ_flag
    O1 C10 . 1.250(3) ?
    O2 C10 . 1.269(3) ?
    O1W H1W1 . 0.863(18) ?
    O1W H1W2 . 0.845(18) ?
    O2W H2W1 . 0.841(17) ?
    O2W H2W2 . 0.823(18) ?
    N1 C7 . 1.336(3) ?
    N1 C5 . 1.381(3) ?
    N1 H1N . 0.8600 ?
    N2 C7 . 1.325(3) ?
    N2 C6 . 1.387(3) ?
    N2 H2N . 0.8600 ?
    C1 C2 . 1.380(3) ?
    C1 C6 . 1.386(3) ?
    C1 H1A . 0.9300 ?
    C2 C3 . 1.404(4) ?
    C2 H2A . 0.9300 ?
    C3 C4 . 1.376(3) ?
    C3 H3A . 0.9300 ?
    C4 C5 . 1.389(3) ?
    C4 H4A . 0.9300 ?
    C5 C6 . 1.399(3) ?
    C7 C8 . 1.481(3) ?
    C8 C9 . 1.525(3) ?
    C8 H8A . 0.9700 ?
    C8 H8B . 0.9700 ?
    C9 C10 . 1.518(3) ?
    C9 H9A . 0.9700 ?
    C9 H9B . 0.9700 ?
loop_
    _geom_angle_atom_site_label_1
    _geom_angle_atom_site_label_2
    _geom_angle_atom_site_label_3
    _geom_angle_site_symmetry_1
    _geom_angle_site_symmetry_3
    _geom_angle
    _geom_angle_publ_flag
    H1W1 O1W H1W2 . . 105(3) ?
    H2W1 O2W H2W2 . . 104(3) ?
    C7 N1 C5 . . 109.22(19) ?
    C7 N1 H1N . . 125.4 ?
    C5 N1 H1N . . 125.4 ?
    C7 N2 C6 . . 109.2(2) ?
    C7 N2 H2N . . 125.4 ?
    C6 N2 H2N . . 125.4 ?
    C2 C1 C6 . . 116.9(2) ?
    C2 C1 H1A . . 121.6 ?
    C6 C1 H1A . . 121.6 ?
    C1 C2 C3 . . 121.7(2) ?
    C1 C2 H2A . . 119.2 ?
    C3 C2 H2A . . 119.2 ?
    C4 C3 C2 . . 121.6(2) ?
    C4 C3 H3A . . 119.2 ?
    C2 C3 H3A . . 119.2 ?
    C3 C4 C5 . . 116.7(2) ?
    C3 C4 H4A . . 121.7 ?
    C5 C4 H4A . . 121.7 ?
    N1 C5 C4 . . 132.0(2) ?
    N1 C5 C6 . . 106.1(2) ?
    C4 C5 C6 . . 121.8(2) ?
    C1 C6 N2 . . 132.5(2) ?
    C1 C6 C5 . . 121.3(2) ?
    N2 C6 C5 . . 106.2(2) ?
    N2 C7 N1 . . 109.2(2) ?
    N2 C7 C8 . . 125.6(2) ?
    N1 C7 C8 . . 125.2(2) ?
    C7 C8 C9 . . 114.5(2) ?
    C7 C8 H8A . . 108.6 ?
    C9 C8 H8A . . 108.6 ?
    C7 C8 H8B . . 108.6 ?
    C9 C8 H8B . . 108.6 ?
    H8A C8 H8B . . 107.6 ?
    C10 C9 C8 . . 113.63(19) ?
    C10 C9 H9A . . 108.8 ?
    C8 C9 H9A . . 108.8 ?
    C10 C9 H9B . . 108.8 ?
    C8 C9 H9B . . 108.8 ?
    H9A C9 H9B . . 107.7 ?
    O1 C10 O2 . . 124.2(2) ?
    O1 C10 C9 . . 119.2(2) ?
    O2 C10 C9 . . 116.6(2) ?
loop_
    _geom_torsion_atom_site_label_1
    _geom_torsion_atom_site_label_2
    _geom_torsion_atom_site_label_3
    _geom_torsion_atom_site_label_4
    _geom_torsion_site_symmetry_1
    _geom_torsion_site_symmetry_2
    _geom_torsion_site_symmetry_3
    _geom_torsion_site_symmetry_4
    _geom_torsion
    _geom_torsion_publ_flag
    C6 C1 C2 C3 . . . . 0.5(4) ?
    C1 C2 C3 C4 . . . . -0.6(4) ?
    C2 C3 C4 C5 . . . . 0.1(4) ?
    C7 N1 C5 C4 . . . . -179.9(2) ?
    C7 N1 C5 C6 . . . . 0.0(2) ?
    C3 C4 C5 N1 . . . . -179.6(2) ?
    C3 C4 C5 C6 . . . . 0.4(3) ?
    C2 C1 C6 N2 . . . . -179.6(2) ?
    C2 C1 C6 C5 . . . . 0.1(3) ?
    C7 N2 C6 C1 . . . . -179.1(2) ?
    C7 N2 C6 C5 . . . . 1.2(2) ?
    N1 C5 C6 C1 . . . . 179.5(2) ?
    C4 C5 C6 C1 . . . . -0.5(3) ?
    N1 C5 C6 N2 . . . . -0.7(2) ?
    C4 C5 C6 N2 . . . . 179.2(2) ?
    C6 N2 C7 N1 . . . . -1.2(3) ?
    C6 N2 C7 C8 . . . . 176.5(2) ?
    C5 N1 C7 N2 . . . . 0.7(2) ?
    C5 N1 C7 C8 . . . . -177.0(2) ?
    N2 C7 C8 C9 . . . . 135.7(2) ?
    N1 C7 C8 C9 . . . . -47.0(3) ?
    C7 C8 C9 C10 . . . . -66.3(3) ?
    C8 C9 C10 O1 . . . . 23.1(3) ?
    C8 C9 C10 O2 . . . . -159.0(2) ?
loop_
    _geom_hbond_atom_site_label_D
    _geom_hbond_atom_site_label_H
    _geom_hbond_atom_site_label_A
    _geom_hbond_site_symmetry_A
    _geom_hbond_distance_DH
    _geom_hbond_distance_HA
    _geom_hbond_distance_DA
    _geom_hbond_angle_DHA
    N1 H1N O1 1_565 0.86 1.86 2.700(2) 165.5
    N2 H2N O2 4_566 0.86 1.80 2.654(3) 169.6
    O2W H2W1 O1W 2_645 0.841(17) 2.007(18) 2.842(3) 172(3)
