# Supplementary material for: 3-(Benzimidazolium-2-yl)propionate dihydrate
Source: Acta Crystallogr Sect E Struct Rep Online. 2008 Oct 4;64(Pt 11):o2066. doi: 10.1107/S1600536808031346 (PMC2959715; doi:10.1107/S1600536808031346)
Supplement: Supplementary file 2 [file e-64-o2066-Isup2.hkl]

#
# h,k,l, Fc-squared, Fo-squared, sigma(Fo-squared) and status flag
#
data_I
_shelx_title ' p in P 1 21/c 1'
_shelx_refln_list_code          4
_shelx_F_calc_maximum      122.29
_exptl_crystal_F_000       400.00
_reflns_d_resolution_high  0.8404
 
loop_
 _symmetry_equiv_pos_as_xyz
 'x, y, z'
 '-x, y+1/2, -z+1/2'
 '-x, -y, -z'
 'x, -y-1/2, z-1/2'
 
_cell_length_a    18.4435
_cell_length_b     4.9730
_cell_length_c    11.9097
_cell_angle_alpha  90.000
_cell_angle_beta   94.530
_cell_angle_gamma  90.000
 
_shelx_F_squared_multiplier     1.000
 
loop_
 _refln_index_h
 _refln_index_k
 _refln_index_l
 _refln_F_squared_calc
 _refln_F_squared_meas
 _refln_F_squared_sigma
 _refln_observed_status
   1   0   0       97.36        0.00      0.63 o
   2   0   0     6196.65     5717.87     51.86 o
   3   0   0       46.88       46.12      3.71 o
   4   0   0     3036.78     2938.53     32.72 o
   5   0   0     5532.75     5485.73     55.46 o
   6   0   0        1.87        3.77      4.44 o
   7   0   0      524.76      452.90     14.62 o
   8   0   0       32.02       28.03      4.59 o
   9   0   0      683.61      658.04     17.27 o
  10   0   0     2617.69     2647.07     40.33 o
  11   0   0       53.29       51.46      6.19 o
  12   0   0       64.66       91.70      8.61 o
  13   0   0      419.34      422.78     16.46 o
  14   0   0     1179.06     1140.22     50.26 o
  15   0   0        0.40        1.41      7.14 o
  16   0   0        9.79        1.63      7.31 o
  17   0   0      528.94      594.04     40.49 o
  18   0   0      101.47      118.07     23.60 o
  19   0   0       19.13       18.78     11.64 o
  20   0   0       24.00       37.12     16.47 o
  21   0   0        7.11        0.00     11.33 o
   1   1   0     1840.89     1804.19     19.84 o
   2   1   0     3193.26     3256.90     26.10 o
   3   1   0        0.92        2.10      1.57 o
   4   1   0      248.39      245.56      9.90 o
   5   1   0     3334.43     3257.54     92.55 o
   6   1   0     4990.90     5024.21    109.67 o
   7   1   0      109.68       90.64      7.87 o
   8   1   0      449.25      485.00     25.64 o
   9   1   0        2.39        1.57      1.97 o
  10   1   0       27.58       17.66      2.08 o
  11   1   0      990.53     1044.66     20.91 o
  12   1   0      204.17      201.41     10.47 o
  13   1   0      105.21      112.90      8.48 o
  14   1   0      352.94      359.97     13.78 o
  15   1   0      188.72      179.68     11.29 o
  16   1   0       19.00       14.08      5.25 o
  17   1   0      286.28      275.26     21.90 o
  18   1   0       45.36       48.25     13.89 o
  19   1   0      594.90      633.87     32.36 o
  20   1   0        6.92        0.00      7.04 o
  21   1   0        0.00        0.00     10.95 o
   0   2   0      393.63      486.63     15.39 o
   1   2   0      603.77      624.84     15.41 o
   2   2   0       87.86      107.07      5.54 o
   3   2   0       47.67       57.81      5.85 o
   4   2   0      153.09      155.06      5.53 o
   5   2   0       26.96       23.08      3.33 o
   6   2   0       73.62       70.83     10.16 o
   7   2   0       18.54       20.24      4.47 o
   8   2   0       31.04       27.23      5.30 o
   9   2   0      156.13      161.38     13.94 o
  10   2   0      179.25      164.16     12.26 o
  11   2   0      168.50      191.99     13.48 o
  12   2   0      195.14      203.58     14.68 o
  13   2   0       12.09       12.86      4.42 o
  14   2   0       24.82       29.88      5.66 o
  15   2   0      287.05      260.78     14.56 o
  16   2   0       45.92       35.58      7.03 o
  17   2   0       16.21       12.63      5.59 o
  18   2   0        0.04        2.39      5.46 o
  19   2   0        0.12        1.93      6.26 o
  20   2   0       47.85       21.95     23.68 o
   1   3   0      223.67      247.92     11.66 o
   2   3   0      239.26      240.40      8.88 o
   3   3   0      652.50      667.77     14.13 o
   4   3   0      368.20      390.43     10.65 o
   5   3   0      122.34      109.28      8.83 o
   6   3   0      710.25      708.38     22.85 o
   7   3   0      513.53      494.14     19.64 o
   8   3   0       22.18       21.19      6.06 o
   9   3   0      395.12      390.92     19.45 o
  10   3   0      557.84      547.40     27.42 o
  11   3   0      409.56      385.12     20.73 o
  12   3   0       12.11        1.76      5.55 o
  13   3   0       24.71       10.05      5.74 o
  14   3   0        0.25        0.00      6.00 o
  15   3   0        2.60        3.00      5.47 o
  16   3   0       11.03       10.54      5.89 o
  17   3   0       15.16       11.81      6.54 o
  18   3   0       11.20       17.92      7.68 o
   0   4   0     1542.90     1796.03     36.49 o
   1   4   0      686.63      749.56     26.93 o
   2   4   0      133.50      128.95     11.92 o
   3   4   0      118.78      119.31     10.50 o
   4   4   0        9.81        3.65      4.12 o
   5   4   0       75.14       50.56      7.69 o
   6   4   0      748.20      722.54     42.62 o
   7   4   0       33.34       18.80      7.31 o
   8   4   0       23.89       21.62      7.82 o
   9   4   0      425.02      426.67     23.49 o
  10   4   0        2.17        0.00      6.20 o
  11   4   0        0.02        0.00      6.68 o
  12   4   0        7.00        5.71      7.25 o
  13   4   0      106.49      120.28     15.03 o
  14   4   0       14.90       24.72      9.08 o
  15   4   0        0.30        7.87      8.02 o
  16   4   0      127.45      133.23     26.75 o
   1   5   0       28.18       27.35      9.17 o
   2   5   0       35.29       30.18     13.78 o
   3   5   0        0.76        7.72      7.28 o
   4   5   0       22.54       25.18      9.85 o
   5   5   0      613.79      748.52     34.07 o
   6   5   0       10.32        0.74      9.90 o
   7   5   0       32.18       42.81     14.28 o
   8   5   0        0.60        0.06      9.84 o
   9   5   0       31.49       23.83     12.57 o
  10   5   0        3.82       12.81     11.69 o
  11   5   0        9.41       10.56     12.05 o
 -21   1   1        2.99        3.30      7.79 o
 -20   1   1        1.65        0.00      6.82 o
 -19   1   1       10.22       12.23     10.21 o
 -18   1   1      161.12      183.53     19.11 o
 -17   1   1      129.05      135.51     15.85 o
 -16   1   1       23.06       26.07      5.83 o
 -15   1   1        8.74        8.56      4.02 o
 -14   1   1      159.58      163.26     11.34 o
 -13   1   1       69.15       64.22      6.81 o
 -12   1   1      209.20      233.48     10.91 o
 -11   1   1      469.83      434.83     13.40 o
 -10   1   1       36.19       34.96      3.12 o
  -9   1   1       36.38       41.48      3.65 o
  -8   1   1      418.45      451.52      9.53 o
  -7   1   1      720.90      747.31     12.17 o
  -6   1   1      531.27      547.74     10.65 o
  -5   1   1     2349.21     2249.09     27.76 o
  -4   1   1      181.74      181.89     10.40 o
  -3   1   1      187.09      184.52      6.67 o
  -2   1   1     1653.17     1755.12     26.18 o
  -1   1   1      444.69      494.93     10.25 o
   0   1   1      983.73     1040.92     17.00 o
   1   1   1      225.40      223.42      5.81 o
   2   1   1      697.73      660.00     10.53 o
   3   1   1    13287.79    13305.75    130.38 o
   4   1   1      191.05      183.33      4.65 o
   5   1   1      130.29      140.90     11.32 o
   6   1   1        3.66        1.95      2.27 o
   7   1   1     1280.92     1183.49     21.42 o
   8   1   1     2051.55     2086.07     23.19 o
   9   1   1      218.44      227.17      7.38 o
  10   1   1       71.53       75.90      6.47 o
  11   1   1      332.30      301.78     12.51 o
  12   1   1      193.01      176.41     11.94 o
  13   1   1        3.02        1.46      3.21 o
  14   1   1      100.37      100.58      8.54 o
  15   1   1        0.98        2.68      3.40 o
  16   1   1        7.89        5.55      5.60 o
  17   1   1      218.85      234.98     21.73 o
  18   1   1      156.29      148.58     18.79 o
  19   1   1        1.37        2.37      9.38 o
  20   1   1      493.58      487.04     89.32 o
  21   1   1        1.99       13.03     14.58 o
 -20   2   1       24.23       34.48     10.78 o
 -19   2   1      109.37      115.12     15.88 o
 -18   2   1        0.99        0.42      5.13 o
 -17   2   1      231.80      223.47     14.69 o
 -16   2   1       37.57       33.27      6.45 o
 -15   2   1       21.08       13.00      7.49 o
 -14   2   1        0.89        5.22      3.97 o
 -13   2   1       67.79       79.81     10.93 o
 -12   2   1       54.64       39.41      7.26 o
 -11   2   1      756.50      763.11     23.43 o
 -10   2   1       86.28       87.72      9.10 o
  -9   2   1      102.29      100.19     11.98 o
  -8   2   1       51.71       51.70      6.72 o
  -7   2   1        8.15        5.80      1.49 o
  -6   2   1      175.93      185.11      9.30 o
  -5   2   1      762.08      722.44     19.16 o
  -4   2   1        0.29        1.69      1.46 o
  -3   2   1      468.63      492.33     10.42 o
  -2   2   1      660.60      705.23     14.34 o
  -1   2   1       37.16       43.22      8.23 o
   0   2   1     3545.21     3915.80     54.26 o
   1   2   1     6877.64     7079.10    141.06 o
   2   2   1      126.18      127.76      6.00 o
   3   2   1     1192.59     1268.54     18.64 o
   4   2   1       16.62       16.34      2.61 o
   5   2   1     2392.43     2462.41     27.04 o
   6   2   1     1491.15     1473.57     18.28 o
   7   2   1      126.42      134.83     10.27 o
   8   2   1      150.84      120.38     10.07 o
   9   2   1     1003.40      990.85     25.96 o
  10   2   1      469.12      485.65     15.55 o
  11   2   1       72.78       59.22      7.05 o
  12   2   1       84.41       84.16     14.00 o
  13   2   1       23.50       20.39      4.89 o
  14   2   1     1410.90     1502.39     31.13 o
  15   2   1      969.53     1006.21     36.48 o
  16   2   1       18.71        5.69      4.90 o
  17   2   1       32.73       28.26      7.94 o
  18   2   1       53.04       59.60     13.82 o
  19   2   1        5.56        0.00     18.44 o
  20   2   1       23.55        1.33     17.68 o
 -18   3   1       17.81       15.74      7.55 o
 -17   3   1       79.86       68.69     14.40 o
 -16   3   1        1.12        1.73      5.38 o
 -15   3   1        5.95        3.93      6.20 o
 -14   3   1      402.72      424.04     23.28 o
 -13   3   1      115.01      114.83     15.14 o
 -12   3   1      924.06      920.63     30.03 o
 -11   3   1      247.13      245.31     16.98 o
 -10   3   1      130.64      136.57     12.99 o
  -9   3   1      141.89      115.75     11.80 o
  -8   3   1       62.87       75.37     11.00 o
  -7   3   1      206.39      197.69     16.83 o
  -6   3   1       76.93       66.46     10.37 o
  -5   3   1      409.42      405.01     14.83 o
  -4   3   1      909.77      950.60     16.84 o
  -3   3   1      457.19      496.80     12.08 o
  -2   3   1      113.09      107.98      6.01 o
  -1   3   1       41.38       32.29      3.54 o
   0   3   1      563.36      550.75     11.92 o
   1   3   1      662.05      701.46     22.31 o
   2   3   1     1085.00     1107.09     18.46 o
   3   3   1      725.88      745.50     15.02 o
   4   3   1      259.43      265.89     10.36 o
   5   3   1       12.50       14.36      4.63 o
   6   3   1      176.77      165.92     18.73 o
   7   3   1      143.63      147.75     12.77 o
   8   3   1      183.28      206.91     14.69 o
   9   3   1      156.91      165.37     13.79 o
  10   3   1       78.40       73.11     14.90 o
  11   3   1       49.87       52.61      9.02 o
  12   3   1       92.49       83.48     11.25 o
  13   3   1        0.05        6.53      6.19 o
  14   3   1      159.61      160.83     12.88 o
  15   3   1       16.93        2.94      5.43 o
  16   3   1       24.49       20.22      8.68 o
  17   3   1        2.27        6.51      6.33 o
  18   3   1        1.00        0.00      6.24 o
 -16   4   1       16.18        0.00     13.84 o
 -15   4   1        1.04       13.49     10.13 o
 -14   4   1       11.03       21.31     10.25 o
 -13   4   1       27.11       20.78     12.91 o
 -12   4   1        0.02        2.40      7.60 o
 -11   4   1        0.43        0.00      7.11 o
 -10   4   1       34.95       21.19      9.97 o
  -9   4   1       21.50        6.51     12.26 o
  -8   4   1      102.47      128.09     17.63 o
  -7   4   1       43.04       53.49     11.34 o
  -6   4   1      267.35      262.31     17.30 o
  -5   4   1       11.35       15.00      6.28 o
  -4   4   1       59.29       52.41      8.50 o
  -3   4   1        8.05        2.77      4.20 o
  -2   4   1       10.16       12.26      4.12 o
  -1   4   1       25.52       24.27      4.06 o
   0   4   1      100.79      105.01      7.30 o
   1   4   1      108.71      100.96     14.84 o
   2   4   1       35.45       32.46      5.68 o
   3   4   1       34.18       31.16      6.05 o
   4   4   1       34.27       29.02      8.02 o
   5   4   1        1.72        0.65      4.70 o
   6   4   1      293.05      275.54     19.21 o
   7   4   1       39.69       35.24      8.16 o
   8   4   1      222.61      215.18     17.29 o
   9   4   1      124.56      106.26     12.95 o
  10   4   1        3.08        9.74      6.73 o
  11   4   1       92.90       97.02     12.58 o
  12   4   1       15.19       26.01      8.66 o
  13   4   1      141.63      178.95     21.38 o
  14   4   1        0.09        5.15      6.49 o
  15   4   1      180.99      212.40     16.78 o
 -11   5   1       71.66       59.50     18.19 o
 -10   5   1      266.14      267.27     32.40 o
  -9   5   1       32.17        0.00     10.68 o
  -8   5   1      137.79      147.40     20.84 o
  -7   5   1       25.03       12.26     11.99 o
  -6   5   1      206.13      176.28     20.34 o
  -5   5   1        3.27        0.00      6.69 o
  -4   5   1       67.32       51.50     10.34 o
  -3   5   1      251.84      259.49     21.06 o
  -2   5   1        9.23        6.14      6.61 o
  -1   5   1      290.74      350.39     20.25 o
   0   5   1       55.36       36.76     18.01 o
   1   5   1       34.28       29.71      8.28 o
   2   5   1        0.05        0.00      5.62 o
   3   5   1       63.12       61.76     12.47 o
   4   5   1      374.76      387.82     26.26 o
   5   5   1        1.53        0.00      7.46 o
   6   5   1       46.25       27.28     10.73 o
   7   5   1       60.08       39.91     16.84 o
   8   5   1       44.19       33.49     12.60 o
   9   5   1        1.22        0.00     13.97 o
  10   5   1        2.63        0.00     15.30 o
  11   5   1       11.84       20.60     21.25 o
 -21   0   2       10.38       22.92     12.63 o
 -20   0   2       37.29        8.94     11.75 o
 -19   0   2      117.81      117.16     23.37 o
 -18   0   2      461.68      407.79     34.30 o
 -17   0   2        4.73       12.21      9.55 o
 -16   0   2      997.68     1044.11     51.08 o
 -15   0   2     1666.43     1674.90     63.23 o
 -14   0   2      135.12      139.28     14.86 o
 -13   0   2      232.55      236.39     13.45 o
 -12   0   2        6.30        6.61      3.84 o
 -11   0   2      404.73      391.02     15.11 o
 -10   0   2      166.21      191.42     10.55 o
  -9   0   2      388.98      419.84     14.12 o
  -8   0   2     2543.21     2538.73     36.93 o
  -7   0   2       12.03       20.52      3.73 o
  -6   0   2      682.57      737.28     20.78 o
  -5   0   2     2529.79     2368.68     39.03 o
  -4   0   2      265.93      267.64     10.23 o
  -3   0   2       22.46       19.63      3.28 o
  -2   0   2     2964.18     2768.81     29.61 o
  -1   0   2     2670.71     2450.93     36.97 o
   0   0   2     2531.00     2145.71     35.98 o
   1   0   2        0.94        0.94      1.69 o
   2   0   2     5983.03     5273.17    156.86 o
   3   0   2    11091.81    10384.06    155.44 o
   4   0   2       26.96       33.81      6.31 o
   5   0   2      471.20      500.47     21.12 o
   6   0   2        4.79        6.03      4.37 o
   7   0   2     2625.30     2837.02     44.71 o
   8   0   2      343.08      317.12     10.90 o
   9   0   2      464.48      446.83     13.72 o
  10   0   2      280.38      282.52     11.35 o
  11   0   2      514.36      566.30     16.96 o
  12   0   2      456.72      493.61     16.34 o
  13   0   2       60.83       79.45      8.30 o
  14   0   2      146.44      200.13     24.83 o
  15   0   2      472.52      471.15     34.64 o
  16   0   2      304.02      337.00     33.26 o
  17   0   2       41.58       60.47     17.23 o
  18   0   2      189.15      168.04     28.39 o
  19   0   2       18.22        0.00     10.60 o
  20   0   2      200.73      139.30     26.52 o
 -21   1   2        4.52       15.85      8.58 o
 -20   1   2       34.45       38.23     17.43 o
 -19   1   2        6.26       11.19      7.19 o
 -18   1   2        0.09        8.13      7.17 o
 -17   1   2      221.73      173.44     27.79 o
 -16   1   2      224.67      242.76     13.19 o
 -15   1   2        7.94        7.51      8.19 o
 -14   1   2      203.90      204.21     11.52 o
 -13   1   2      168.91      167.99     10.53 o
 -12   1   2      127.39      138.64      9.11 o
 -11   1   2      252.43      281.61      9.16 o
 -10   1   2       62.12       55.44      4.51 o
  -9   1   2     1870.20     2074.40     31.55 o
  -8   1   2       65.69       62.59      4.07 o
  -7   1   2        1.10        1.80      1.39 o
  -6   1   2      488.18      496.11     10.57 o
  -5   1   2       23.27       16.10      2.74 o
  -4   1   2      731.77      754.34     10.25 o
  -3   1   2      436.38      421.27      7.22 o
  -2   1   2      559.73      522.16     10.38 o
  -1   1   2      419.01      415.97      8.60 o
   0   1   2      303.36      327.49     12.36 o
   1   1   2    14512.28    14350.22    185.87 o
   2   1   2       47.59       64.41      3.76 o
   3   1   2    14955.18    14981.29    104.50 o
   4   1   2      193.66      214.08      5.19 o
   5   1   2      189.54      208.00      5.86 o
   6   1   2      820.19      859.25     16.74 o
   7   1   2       65.33       59.15      2.96 o
   8   1   2     1238.11     1275.20     14.39 o
   9   1   2      696.09      740.95     10.61 o
  10   1   2      157.78      153.34      8.64 o
  11   1   2       99.05      110.12      8.00 o
  12   1   2        9.42        7.69      3.14 o
  13   1   2       57.25       45.86      5.93 o
  14   1   2        7.13        3.14      3.55 o
  15   1   2       23.71       27.83      5.87 o
  16   1   2       68.53       78.00     13.30 o
  17   1   2      155.78      137.73     18.41 o
  18   1   2       50.93       42.72     11.55 o
  19   1   2        5.14        9.32     10.81 o
  20   1   2        0.29        0.00      7.79 o
 -20   2   2        0.09        4.08      7.65 o
 -19   2   2       15.85       14.00      7.22 o
 -18   2   2        4.67        0.00      7.07 o
 -17   2   2        7.06        7.81      4.76 o
 -16   2   2        0.40        1.02      4.47 o
 -15   2   2       94.36       97.66      9.48 o
 -14   2   2      145.94      157.66     13.47 o
 -13   2   2      113.45       88.47     10.23 o
 -12   2   2      104.42      103.01     10.76 o
 -11   2   2      327.06      325.24     16.31 o
 -10   2   2        0.03        2.48      3.19 o
  -9   2   2      945.37      988.85     25.06 o
  -8   2   2        4.62        4.41      1.63 o
  -7   2   2     1752.44     1804.22     23.44 o
  -6   2   2      161.00      164.09      5.76 o
  -5   2   2      308.76      340.90     11.72 o
  -4   2   2      175.33      181.49      8.52 o
  -3   2   2      185.42      184.42      8.35 o
  -2   2   2        9.89        8.96      2.32 o
  -1   2   2     1034.27     1121.83     16.86 o
   0   2   2      783.41      867.37     19.99 o
   1   2   2       63.37       66.09      8.55 o
   2   2   2       13.73       13.80      2.63 o
   3   2   2      220.37      217.49      7.93 o
   4   2   2        0.21        0.81      1.65 o
   5   2   2      238.90      234.91      7.97 o
   6   2   2      459.99      459.81     11.06 o
   7   2   2        3.01        4.55      2.87 o
   8   2   2       27.87       31.45      7.35 o
   9   2   2       89.15       82.27      9.20 o
  10   2   2      246.36      228.83     11.62 o
  11   2   2        6.34       11.71      5.37 o
  12   2   2       25.46       24.26      6.27 o
  13   2   2        0.02        6.84      4.05 o
  14   2   2        8.85        9.97      4.61 o
  15   2   2        7.69        1.08      4.59 o
  16   2   2       21.76       21.85      6.28 o
  17   2   2       10.39        8.82      5.61 o
  18   2   2        7.27       11.06      5.53 o
  19   2   2       86.10      100.19     17.70 o
  20   2   2      142.11      144.42     28.61 o
 -18   3   2      101.76      104.86     13.70 o
 -17   3   2       32.73       53.84     13.93 o
 -16   3   2       87.20      104.31     16.61 o
 -15   3   2       75.83       72.74     17.37 o
 -14   3   2      249.26      264.42     19.26 o
 -13   3   2       45.29       42.41      8.42 o
 -12   3   2      194.71      220.48     17.58 o
 -11   3   2        2.15        6.64      5.13 o
 -10   3   2        4.78        0.43      4.28 o
  -9   3   2       23.65       19.34      5.90 o
  -8   3   2       61.82       58.28      8.17 o
  -7   3   2      106.05       85.84      9.70 o
  -6   3   2       56.33       76.17      7.99 o
  -5   3   2       29.72       30.26      5.27 o
  -4   3   2        0.77        0.00      2.29 o
  -3   3   2        0.64        1.32      1.87 o
  -2   3   2       10.00        6.29      1.94 o
  -1   3   2      211.36      214.28      7.82 o
   0   3   2       53.97       47.13      4.57 o
   1   3   2      176.63      198.93     11.51 o
   2   3   2       15.12       15.53      2.72 o
   3   3   2      643.64      706.62     16.64 o
   4   3   2        1.21        0.02      2.40 o
   5   3   2        6.28        5.01      4.05 o
   6   3   2      116.65      105.80     10.62 o
   7   3   2      525.75      513.76     20.23 o
   8   3   2      236.93      228.42     18.40 o
   9   3   2       92.10      124.67     12.72 o
  10   3   2       65.89       59.68     12.00 o
  11   3   2       32.37       28.51      5.84 o
  12   3   2      521.03      542.64     19.33 o
  13   3   2       61.21       76.62      9.14 o
  14   3   2       87.15       81.11     11.89 o
  15   3   2        4.23        0.00      5.31 o
  16   3   2       63.33       76.24     12.34 o
  17   3   2        2.56        1.49      6.24 o
  18   3   2        0.66        0.83      6.71 o
 -16   4   2        1.40        2.62     13.28 o
 -15   4   2      104.87       86.48     16.84 o
 -14   4   2      167.74      196.07     23.25 o
 -13   4   2       60.06       37.25     20.15 o
 -12   4   2      162.31      144.11     19.32 o
 -11   4   2       26.13       22.69     10.89 o
 -10   4   2       38.79       19.00      9.90 o
  -9   4   2       31.60       34.00     10.86 o
  -8   4   2       80.73       62.87     12.07 o
  -7   4   2      127.55      139.93     21.79 o
  -6   4   2      224.39      239.24     17.31 o
  -5   4   2       54.30       40.70      8.74 o
  -4   4   2       11.81       15.57      5.98 o
  -3   4   2      309.22      298.11     17.62 o
  -2   4   2        1.24        0.00      2.79 o
  -1   4   2        6.38        5.90      3.52 o
   0   4   2        1.97        6.09      3.34 o
   1   4   2        0.68        0.56      2.93 o
   2   4   2       16.76       19.15      5.69 o
   3   4   2       66.36       73.10      9.54 o
   4   4   2      170.54      168.25     14.05 o
   5   4   2      439.44      449.16     25.99 o
   6   4   2      368.98      371.67     20.65 o
   7   4   2        0.10        0.00      5.04 o
   8   4   2       69.88       70.46     10.71 o
   9   4   2        6.81       18.37      7.38 o
  10   4   2      150.65      165.55     17.91 o
  11   4   2       13.75        6.49      6.50 o
  12   4   2        6.85        4.03      7.14 o
  13   4   2       10.10       17.60      6.42 o
  14   4   2       49.91       54.22      9.94 o
  15   4   2       93.57      110.83     12.66 o
 -11   5   2       65.40       67.03     26.61 o
 -10   5   2      110.30      110.29     33.18 o
  -9   5   2        7.06       10.01     10.07 o
  -8   5   2       76.31       65.78     15.56 o
  -7   5   2       14.18       10.32      9.73 o
  -6   5   2        0.43        3.93      7.34 o
  -5   5   2       63.18       69.79     11.73 o
  -4   5   2       32.97       23.11      8.20 o
  -3   5   2      359.13      398.27     22.16 o
  -2   5   2        0.17        0.00      6.28 o
  -1   5   2        1.28        0.00      7.87 o
   0   5   2      180.20      194.12     33.02 o
   1   5   2       89.99       72.13     13.11 o
   2   5   2       92.05       93.10     12.04 o
   3   5   2      125.81      128.98     13.84 o
   4   5   2        0.19        0.50      5.74 o
   5   5   2        0.24        0.32      6.96 o
   6   5   2        0.00        0.00      7.14 o
   7   5   2       60.87       68.95     14.02 o
   8   5   2       25.61       40.92     11.00 o
   9   5   2      178.03      191.65     19.24 o
  10   5   2       30.27       34.06     10.95 o
  11   5   2       34.95       47.03     15.86 o
 -21   1   3       25.82       22.50     14.22 o
 -20   1   3       62.82       59.66     13.34 o
 -19   1   3        5.73        3.48     17.34 o
 -18   1   3       53.67       54.21     11.82 o
 -17   1   3        4.35        1.62      5.16 o
 -16   1   3       56.50       30.80      5.92 o
 -15   1   3       37.15       32.66      5.93 o
 -14   1   3       20.98       17.11      4.35 o
 -13   1   3      360.45      386.93     17.04 o
 -12   1   3      227.61      221.27     13.92 o
 -11   1   3       95.34       80.83      5.90 o
 -10   1   3      455.85      479.54     11.57 o
  -9   1   3       32.34       28.38      3.27 o
  -8   1   3      289.55      299.46      9.17 o
  -7   1   3     1551.38     1569.87     19.12 o
  -6   1   3       41.41       52.55      3.64 o
  -5   1   3      337.10      362.60      7.66 o
  -4   1   3      956.10      927.59     12.49 o
  -3   1   3      233.22      239.92      5.55 o
  -2   1   3       13.95        6.23      1.21 o
  -1   1   3       50.77       61.45      4.73 o
   0   1   3      526.55      472.48     13.13 o
   1   1   3     1869.29     1973.98     21.97 o
   2   1   3    11118.92    10291.78    176.27 o
   3   1   3      543.41      540.79     12.81 o
   4   1   3     1913.28     1864.94     30.95 o
   5   1   3      677.00      734.45     15.17 o
   6   1   3      316.64      313.09      6.84 o
   7   1   3      647.08      652.46     10.33 o
   8   1   3      211.43      233.34      6.22 o
   9   1   3       25.05       22.59      4.30 o
  10   1   3        5.27        1.20      3.11 o
  11   1   3       23.63       39.15      6.62 o
  12   1   3        9.98        4.24      5.29 o
  13   1   3      158.76      170.61     10.32 o
  14   1   3       27.40       17.04      7.24 o
  15   1   3      248.59      244.11     12.64 o
  16   1   3       89.95       93.60     14.72 o
  17   1   3      208.72      208.48     21.40 o
  18   1   3       62.05       67.75     32.59 o
  19   1   3       65.05       69.59     17.33 o
  20   1   3       12.12       16.30     10.07 o
 -20   2   3       96.35      117.62     26.47 o
 -19   2   3        4.88        0.00      5.44 o
 -18   2   3        0.17        0.00      4.33 o
 -17   2   3       95.47       91.57     10.15 o
 -16   2   3       38.22       35.84      6.86 o
 -15   2   3       65.85       63.45      9.63 o
 -14   2   3      301.52      309.94     17.82 o
 -13   2   3      288.96      262.15     18.75 o
 -12   2   3      178.99      179.74     13.06 o
 -11   2   3       15.16        5.79      5.78 o
 -10   2   3       63.14       61.45     10.88 o
  -9   2   3      283.98      313.05     10.84 o
  -8   2   3       68.00       65.85      4.40 o
  -7   2   3      272.04      290.02     10.41 o
  -6   2   3      491.73      516.84     10.26 o
  -5   2   3      217.20      205.77      7.14 o
  -4   2   3      182.16      196.99      8.62 o
  -3   2   3      181.81      213.03     10.35 o
  -2   2   3       78.45       85.52      5.64 o
  -1   2   3      748.96      775.54     16.19 o
   0   2   3     1806.15     2046.99     25.06 o
   1   2   3      208.81      201.37      7.99 o
   2   2   3      505.32      514.66     11.81 o
   3   2   3      717.02      701.24     14.04 o
   4   2   3     2317.70     2420.97     28.33 o
   5   2   3       80.19       87.75      6.52 o
   6   2   3     3098.24     3189.62     65.30 o
   7   2   3       46.08       56.91      5.68 o
   8   2   3      552.61      560.27     15.49 o
   9   2   3      285.11      299.77     12.50 o
  10   2   3       58.60       60.08     11.41 o
  11   2   3      265.27      310.30     16.33 o
  12   2   3       73.72       71.85     10.22 o
  13   2   3      214.00      205.19     19.04 o
  14   2   3       48.57       38.69      7.11 o
  15   2   3       33.09       29.84      7.80 o
  16   2   3       10.77        5.57      4.73 o
  17   2   3        0.51        0.00      4.93 o
  18   2   3       51.88       43.16     10.59 o
  19   2   3       37.45       50.85     13.19 o
 -18   3   3       68.69       56.07     10.24 o
 -17   3   3       43.19       34.14     12.33 o
 -16   3   3       37.51       39.00     12.26 o
 -15   3   3        5.77       10.84      8.50 o
 -14   3   3        7.27        4.32      7.88 o
 -13   3   3        0.50        0.00      6.19 o
 -12   3   3        1.68       13.46      7.25 o
 -11   3   3      204.80      233.91     21.63 o
 -10   3   3       99.71       97.04     14.35 o
  -9   3   3        6.06        7.00      6.25 o
  -8   3   3        0.99        0.00      5.13 o
  -7   3   3      551.44      534.87     24.49 o
  -6   3   3      495.15      501.53     19.10 o
  -5   3   3       54.40       48.54      7.53 o
  -4   3   3      140.58      140.09      9.07 o
  -3   3   3      350.20      349.74     12.97 o
  -2   3   3      301.74      324.31     11.14 o
  -1   3   3      193.14      218.26     13.22 o
   0   3   3      140.07      138.04      7.48 o
   1   3   3      161.12      163.20     19.87 o
   2   3   3      160.47      156.75      8.10 o
   3   3   3       10.98        5.63      2.55 o
   4   3   3      302.06      312.27     15.39 o
   5   3   3      145.01      150.03     12.19 o
   6   3   3      336.23      356.50     18.11 o
   7   3   3      139.32      111.72     12.00 o
   8   3   3       63.49       63.23      9.18 o
   9   3   3      588.05      593.59     18.35 o
  10   3   3        9.94        6.92      4.13 o
  11   3   3       65.76       61.53      9.55 o
  12   3   3       13.44       22.70      5.60 o
  13   3   3        5.45        0.13      4.36 o
  14   3   3       18.16       23.05      6.66 o
  15   3   3       40.45       37.95      7.80 o
  16   3   3       73.70       88.32     11.18 o
  17   3   3       14.99        0.58      6.36 o
 -15   4   3       26.09       35.95     12.66 o
 -14   4   3       36.27       26.82     11.81 o
 -13   4   3       74.96       94.59     16.35 o
 -12   4   3       34.38       32.34     10.25 o
 -11   4   3       32.06       17.92     10.35 o
 -10   4   3      508.76      515.48     32.77 o
  -9   4   3      398.79      442.92     29.96 o
  -8   4   3      546.55      553.35     37.49 o
  -7   4   3      311.35      338.55     20.88 o
  -6   4   3      286.51      318.34     19.89 o
  -5   4   3        5.62        1.91      5.33 o
  -4   4   3      154.20      165.05     14.80 o
  -3   4   3       31.69       32.36      7.73 o
  -2   4   3       73.12       68.88      7.19 o
  -1   4   3        0.16        1.64      3.22 o
   0   4   3       11.69       12.29      3.75 o
   1   4   3       62.44       32.21     13.00 o
   2   4   3      117.63      118.42     11.46 o
   3   4   3      127.61      114.72     11.54 o
   4   4   3      190.07      203.54     15.16 o
   5   4   3      236.26      217.21     16.06 o
   6   4   3       34.19       40.15      8.65 o
   7   4   3      235.44      232.17     17.27 o
   8   4   3        0.54        0.00      4.85 o
   9   4   3        0.50        4.48      6.02 o
  10   4   3       12.67        3.35      8.50 o
  11   4   3       31.93       20.70     12.77 o
  12   4   3        1.41        2.00      6.87 o
  13   4   3        0.01        0.00      6.87 o
  14   4   3       12.80       26.69      9.07 o
  15   4   3       68.23       73.68     37.58 o
 -11   5   3       60.85       71.43     28.86 o
 -10   5   3       10.67       17.30     11.88 o
  -9   5   3        0.61        0.00      8.79 o
  -8   5   3       25.47       10.41     11.68 o
  -7   5   3        4.69       10.39      8.80 o
  -6   5   3       38.84       19.47      9.21 o
  -5   5   3       96.31      101.56     13.80 o
  -4   5   3      131.13      129.85     19.98 o
  -3   5   3       47.44       45.26      9.77 o
  -2   5   3       29.06       25.41      8.01 o
  -1   5   3       70.15       56.61     14.18 o
   0   5   3       60.52       79.00     12.42 o
   1   5   3       87.90       90.18     11.52 o
   2   5   3       59.03       62.01     10.44 o
   3   5   3       31.11       28.75      7.97 o
   4   5   3       31.34       19.88      9.81 o
   5   5   3        0.02        0.48      6.61 o
   6   5   3       23.21       21.12      8.22 o
   7   5   3       27.34       31.65     10.22 o
   8   5   3       45.59       51.04     11.48 o
   9   5   3        5.15       10.82      8.80 o
  10   5   3        3.24        7.86     11.90 o
 -21   0   4       65.07       99.80     24.02 o
 -20   0   4       33.09       24.08     16.15 o
 -19   0   4      130.48      199.39     28.39 o
 -18   0   4       65.52       68.93     18.98 o
 -17   0   4      232.64      239.77     27.52 o
 -16   0   4      540.21      444.79     32.64 o
 -15   0   4      780.43      852.35     43.81 o
 -14   0   4      900.14      905.86     27.15 o
 -13   0   4      110.74      119.31      9.37 o
 -12   0   4      654.89      645.20     18.06 o
 -11   0   4      521.73      505.54     15.21 o
 -10   0   4       38.87       32.48      4.77 o
  -9   0   4      227.98      210.51     28.88 o
  -8   0   4     1439.84     1592.48     37.93 o
  -7   0   4        0.15        1.32      2.75 o
  -6   0   4       10.60        9.31      3.70 o
  -5   0   4      817.28      841.93     22.92 o
  -4   0   4     3127.71     3182.19     68.81 o
  -3   0   4        3.42        7.67      2.45 o
  -2   0   4     3781.71     3591.26     41.88 o
  -1   0   4     2800.28     2761.42     38.28 o
   0   0   4      909.88      865.90     17.16 o
   1   0   4      679.74      610.99     14.10 o
   2   0   4     4753.06     4483.34     50.04 o
   3   0   4     3217.88     2952.91     37.75 o
   4   0   4       61.77       47.07      5.24 o
   5   0   4      542.08      513.77     16.15 o
   6   0   4      602.11      609.23     29.21 o
   7   0   4      764.92      711.45     33.07 o
   8   0   4        0.16        2.56      4.35 o
   9   0   4      855.09      793.55     23.22 o
  10   0   4     1648.39     1756.98     37.58 o
  11   0   4      862.91      913.02     26.83 o
  12   0   4        0.19        0.00      8.59 o
  13   0   4      909.24      849.37     46.09 o
  14   0   4       43.80       43.19     14.15 o
  15   0   4       27.06       26.25     12.75 o
  16   0   4        0.15        0.00      8.42 o
  17   0   4      108.73      133.88     26.52 o
  18   0   4        1.73        0.85     11.76 o
  19   0   4      206.56      216.02     33.55 o
  20   0   4      129.81      186.06     33.29 o
 -21   1   4       47.95       25.15     14.18 o
 -20   1   4      110.43      141.31     34.80 o
 -19   1   4       14.66       21.31      9.09 o
 -18   1   4       25.71       24.20     10.03 o
 -17   1   4        8.18        0.00      4.33 o
 -16   1   4      287.09      274.32     16.25 o
 -15   1   4      115.23       94.37      8.87 o
 -14   1   4       59.18       62.85      7.20 o
 -13   1   4        0.35        4.69      3.83 o
 -12   1   4      131.67      139.57      9.14 o
 -11   1   4        9.84       13.90      3.06 o
 -10   1   4      625.45      634.37     20.19 o
  -9   1   4      801.16      827.08     15.10 o
  -8   1   4      119.31      145.61     10.37 o
  -7   1   4       76.12       77.47      4.63 o
  -6   1   4     4654.95     4895.16     46.36 o
  -5   1   4      790.53      794.43     12.51 o
  -4   1   4        0.15        2.19      1.10 o
  -3   1   4       69.06       71.98      4.66 o
  -2   1   4     1183.59     1214.51     18.05 o
  -1   1   4     1587.49     1576.46     20.83 o
   0   1   4      354.79      343.06     10.29 o
   1   1   4        2.80        4.25      1.58 o
   2   1   4     1018.03     1039.30     16.11 o
   3   1   4        0.16        1.33      1.15 o
   4   1   4     1890.15     1861.43     21.72 o
   5   1   4      546.89      565.43     11.12 o
   6   1   4      190.04      178.71      6.46 o
   7   1   4      625.97      608.05     12.08 o
   8   1   4     1134.85     1117.61     17.45 o
   9   1   4      288.74      262.01      9.73 o
  10   1   4       20.46       12.82      4.02 o
  11   1   4       12.78       17.96      4.94 o
  12   1   4        8.64        3.72      4.46 o
  13   1   4      133.35      119.33     11.68 o
  14   1   4       58.09       64.61      9.09 o
  15   1   4       34.75       24.44     13.65 o
  16   1   4       71.29       73.32     13.94 o
  17   1   4       65.68       59.27     13.41 o
  18   1   4       53.59       44.25     12.50 o
  19   1   4        0.42        0.00      7.90 o
  20   1   4       13.95        0.00     14.51 o
 -19   2   4        0.33        3.18      6.68 o
 -18   2   4        3.31       12.48      7.47 o
 -17   2   4        3.69       13.85      7.04 o
 -16   2   4       29.56       29.16      9.39 o
 -15   2   4       84.62       80.04     10.42 o
 -14   2   4       22.71       16.05      5.47 o
 -13   2   4        0.51        5.32      9.09 o
 -12   2   4       78.10       69.27      8.83 o
 -11   2   4       20.72       19.99      5.20 o
 -10   2   4      107.51      128.94     10.48 o
  -9   2   4        1.02        1.42      1.80 o
  -8   2   4       89.84      111.53      6.18 o
  -7   2   4       71.29       67.30      4.46 o
  -6   2   4      219.70      213.69      7.09 o
  -5   2   4        2.98        3.37      1.56 o
  -4   2   4      129.13      130.76      6.76 o
  -3   2   4       27.10       24.50      3.29 o
  -2   2   4      121.53      108.07      4.64 o
  -1   2   4        8.53       12.28      2.68 o
   0   2   4      174.59      190.06      8.69 o
   1   2   4       12.55       16.96      2.26 o
   2   2   4        6.61        1.30      1.44 o
   3   2   4      829.15      913.17     14.69 o
   4   2   4     1466.41     1526.61     36.22 o
   5   2   4      424.55      409.04      9.53 o
   6   2   4        4.11        5.93      2.09 o
   7   2   4      114.38      114.29      7.90 o
   8   2   4       97.99       87.59      7.40 o
   9   2   4      155.21      158.50     12.16 o
  10   2   4       64.08       64.72      6.91 o
  11   2   4        7.78        3.27      3.38 o
  12   2   4       89.79       84.26     11.88 o
  13   2   4      219.38      212.64     12.98 o
  14   2   4        0.91        4.83      4.32 o
  15   2   4       21.73       25.46      5.97 o
  16   2   4        5.56       12.05      5.27 o
  17   2   4       40.50       36.02      8.21 o
  18   2   4        0.31        0.00      6.11 o
  19   2   4        0.20        0.00     13.19 o
 -18   3   4       19.19       45.37     15.10 o
 -17   3   4       27.46       28.53     10.89 o
 -16   3   4       12.57        1.60      9.44 o
 -15   3   4        1.81        4.23      8.98 o
 -14   3   4       65.10       68.25     22.41 o
 -13   3   4        0.71        4.31      7.26 o
 -12   3   4      521.39      498.47     34.46 o
 -11   3   4       34.51       22.10      8.60 o
 -10   3   4      101.83      125.85     16.69 o
  -9   3   4      360.68      385.17     27.76 o
  -8   3   4       70.55       55.61      9.12 o
  -7   3   4      548.08      534.32     21.57 o
  -6   3   4      149.72      156.51      9.25 o
  -5   3   4        3.10        6.72      3.42 o
  -4   3   4     1121.57     1150.48     38.96 o
  -3   3   4        0.52        5.89      2.78 o
  -2   3   4       13.96       21.88      4.30 o
  -1   3   4       11.56       15.39      4.21 o
   0   3   4       88.65       80.81      7.27 o
   1   3   4       12.76       14.20      3.34 o
   2   3   4       14.18       11.09      3.08 o
   3   3   4      207.23      197.38      9.09 o
   4   3   4       79.34       68.55      7.46 o
   5   3   4        6.37        1.67      5.78 o
   6   3   4       18.31       15.71      5.39 o
   7   3   4      174.87      177.12     10.42 o
   8   3   4       20.27       13.12      5.41 o
   9   3   4       21.97       18.07      4.90 o
  10   3   4      426.28      418.54     17.77 o
  11   3   4       53.59       56.66      7.72 o
  12   3   4       10.24        1.34      4.45 o
  13   3   4       21.32       22.10      6.37 o
  14   3   4       21.24       22.77      6.74 o
  15   3   4       10.27        8.41      6.27 o
  16   3   4       83.30      100.24     11.45 o
  17   3   4        9.63       10.70      9.04 o
 -15   4   4       11.40        0.00     12.96 o
 -14   4   4      157.93      122.40     19.78 o
 -13   4   4        0.26        0.00      8.17 o
 -12   4   4       87.97      112.03     18.64 o
 -11   4   4      263.93      249.81     25.74 o
 -10   4   4      181.55      162.67     20.92 o
  -9   4   4      185.07      190.54     22.09 o
  -8   4   4        4.63        7.10      6.86 o
  -7   4   4        3.98        0.09      5.92 o
  -6   4   4        0.34        0.98      5.84 o
  -5   4   4       46.86       56.98     10.01 o
  -4   4   4       47.99       48.70     12.43 o
  -3   4   4      147.34      162.69     14.84 o
  -2   4   4      208.18      204.90     13.11 o
  -1   4   4       35.00       22.30      5.45 o
   0   4   4       64.11       61.80      7.29 o
   1   4   4      600.38      617.96     19.40 o
   2   4   4       92.26       94.80     10.79 o
   3   4   4       11.67        8.05      5.41 o
   4   4   4        1.71       12.68      5.86 o
   5   4   4      152.16      140.87     13.49 o
   6   4   4        3.33        6.66      5.82 o
   7   4   4       31.49       19.00     12.21 o
   8   4   4      104.87       77.83     21.75 o
   9   4   4       93.67      103.44     13.51 o
  10   4   4      140.84      124.24     17.08 o
  11   4   4        3.12        7.94      6.25 o
  12   4   4        0.37        0.94      7.01 o
  13   4   4        1.81       13.00     11.84 o
  14   4   4       49.00       79.40     17.40 o
 -10   5   4       57.21       62.25     27.03 o
  -9   5   4       55.38       46.96     18.35 o
  -8   5   4        7.74       19.47     11.31 o
  -7   5   4       11.53       13.11      8.97 o
  -6   5   4      322.53      330.83     23.20 o
  -5   5   4      236.91      272.78     25.46 o
  -4   5   4       66.07       49.30     10.88 o
  -3   5   4        0.58        0.00      6.76 o
  -2   5   4       11.19        5.93      7.40 o
  -1   5   4       98.70      122.68     29.74 o
   0   5   4        8.79        0.00     12.94 o
   1   5   4       76.26      100.22     15.27 o
   2   5   4        3.57        5.84      7.33 o
   3   5   4      116.37       94.84     11.78 o
   4   5   4       11.31       25.70      8.60 o
   5   5   4       10.44       11.99      8.29 o
   6   5   4        0.05        0.56      7.06 o
   7   5   4       65.26       45.04     12.84 o
   8   5   4      314.56      312.92     23.20 o
   9   5   4       17.80       20.38     12.14 o
 -20   1   5        4.77        4.61      7.99 o
 -19   1   5        4.73        2.85      6.92 o
 -18   1   5       30.46       40.77     10.32 o
 -17   1   5        6.53        5.69      4.33 o
 -16   1   5        4.27        6.59      5.45 o
 -15   1   5        0.21        5.09      3.68 o
 -14   1   5      244.39      236.20     14.29 o
 -13   1   5      721.76      658.70     20.98 o
 -12   1   5       68.73       67.49      6.87 o
 -11   1   5      367.12      372.18     10.08 o
 -10   1   5        7.01        8.39      2.48 o
  -9   1   5       21.52       19.20      2.70 o
  -8   1   5       32.40       38.49      3.94 o
  -7   1   5      936.13      943.83     18.09 o
  -6   1   5       34.16       38.79      2.97 o
  -5   1   5       14.74       12.31      1.96 o
  -4   1   5      337.99      331.30      7.20 o
  -3   1   5      336.49      336.36      6.75 o
  -2   1   5        0.29        0.81      1.34 o
  -1   1   5       26.55       27.32      3.06 o
   0   1   5       29.06       31.68      2.49 o
   1   1   5       86.34       94.51      5.09 o
   2   1   5     2085.97     2154.86     25.35 o
   3   1   5      229.91      241.22      7.49 o
   4   1   5      752.67      602.00    131.93 o
   5   1   5     1536.44     1557.22     21.26 o
   6   1   5      536.67      541.68     12.71 o
   7   1   5        2.89        0.54      1.57 o
   8   1   5        3.86        3.54      1.95 o
   9   1   5      915.91      982.28     20.35 o
  10   1   5       73.19       83.36      9.41 o
  11   1   5        6.22        5.63      5.43 o
  12   1   5       14.76       12.53      5.18 o
  13   1   5        9.64        0.45      4.49 o
  14   1   5      333.67      346.40     23.77 o
  15   1   5       18.84       14.67     10.81 o
  16   1   5       79.69       90.30     33.23 o
  17   1   5        4.65        0.00      7.96 o
  18   1   5       21.12       25.55     11.26 o
  19   1   5       19.14       27.52     30.37 o
 -19   2   5        2.93        8.78      7.39 o
 -18   2   5       38.61       41.13      9.82 o
 -17   2   5      182.61      207.57     22.00 o
 -16   2   5       57.15       43.28     17.63 o
 -15   2   5      369.97      342.90     24.95 o
 -14   2   5      211.49      225.33     21.18 o
 -13   2   5      842.56      920.82     40.37 o
 -12   2   5       77.12       77.48     12.30 o
 -11   2   5        8.77        9.88      5.53 o
 -10   2   5      165.40      188.13     17.30 o
  -9   2   5       46.34       36.93      6.17 o
  -8   2   5       17.40       13.97      4.19 o
  -7   2   5       95.23      102.53      8.36 o
  -6   2   5      203.29      202.19      8.51 o
  -5   2   5       41.94       38.95      4.35 o
  -4   2   5     1334.88     1311.11     21.11 o
  -3   2   5      576.54      609.85     13.91 o
  -2   2   5        2.54        5.52      2.53 o
  -1   2   5      173.16      141.96      8.20 o
   0   2   5      684.59      710.62     17.92 o
   1   2   5      230.85      216.06     11.64 o
   2   2   5      100.12       87.09      4.57 o
   3   2   5     2495.39     2581.82     67.54 o
   4   2   5      279.18      286.23      9.54 o
   5   2   5     1270.60     1236.31     20.78 o
   6   2   5      433.14      453.01     11.81 o
   7   2   5       22.21       23.57      7.54 o
   8   2   5      143.59      163.84     18.68 o
   9   2   5       64.12       64.49      8.46 o
  10   2   5      338.23      366.57     18.41 o
  11   2   5      240.28      264.18     21.94 o
  12   2   5       21.61       16.00      6.01 o
  13   2   5      216.34      197.19     15.82 o
  14   2   5        4.71        6.99      5.44 o
  15   2   5        2.11        8.90      6.39 o
  16   2   5      108.40      120.67     14.14 o
  17   2   5       67.84       67.33     11.16 o
  18   2   5        0.12        5.02     13.88 o
 -17   3   5        1.19        0.00      8.82 o
 -16   3   5       23.28       22.92     12.07 o
 -15   3   5       32.45       16.89     14.68 o
 -14   3   5        1.56        7.03      7.99 o
 -13   3   5        4.17        0.00      9.46 o
 -12   3   5       89.01       76.88     22.61 o
 -11   3   5       65.54       68.09     12.24 o
 -10   3   5        2.85        4.30      6.82 o
  -9   3   5      297.31      317.09     24.13 o
  -8   3   5       68.59       67.25     10.53 o
  -7   3   5      178.39      176.36     11.22 o
  -6   3   5      226.14      244.59     10.41 o
  -5   3   5      518.35      543.52     14.92 o
  -4   3   5      116.34       97.94     10.70 o
  -3   3   5      132.87      137.20      9.73 o
  -2   3   5       80.14       75.63      7.49 o
  -1   3   5       51.16       45.20      5.96 o
   0   3   5      175.50      175.05     13.57 o
   1   3   5       91.27       86.67      7.92 o
   2   3   5      275.94      125.18     66.50 o
   3   3   5       38.56       30.23      4.63 o
   4   3   5        0.17        3.85      6.09 o
   5   3   5      354.91      367.46     19.72 o
   6   3   5      480.19      453.19     22.12 o
   7   3   5      498.10      574.34     24.65 o
   8   3   5      824.59      860.75     30.59 o
   9   3   5      395.56      425.80     23.37 o
  10   3   5        0.03        2.93      7.15 o
  11   3   5        8.33        2.95      5.75 o
  12   3   5       59.94       58.17      9.41 o
  13   3   5      102.52      105.64     22.22 o
  14   3   5       71.68       52.26     14.38 o
  15   3   5        0.04        1.01      7.61 o
  16   3   5      183.40      187.73     33.80 o
 -14   4   5        0.60        5.77     11.21 o
 -13   4   5       14.57       20.08     12.51 o
 -12   4   5        3.86       16.43     11.11 o
 -11   4   5       43.96       39.63     13.97 o
 -10   4   5       14.63       14.20     11.09 o
  -9   4   5        0.42        2.08      8.24 o
  -8   4   5       55.31       34.27      9.18 o
  -7   4   5       93.94       85.00     12.36 o
  -6   4   5       58.75       64.95     10.85 o
  -5   4   5      113.22      107.97     12.60 o
  -4   4   5        0.02        0.00      5.69 o
  -3   4   5      652.84      641.31     25.39 o
  -2   4   5       15.62       12.77      4.63 o
  -1   4   5      572.28      538.09     19.27 o
   0   4   5        9.64        1.09      4.13 o
   1   4   5       93.86       79.04      9.79 o
   2   4   5      283.78      281.20     23.87 o
   3   4   5        5.99        4.95      7.45 o
   4   4   5       92.24       63.86     10.73 o
   5   4   5       16.83       14.13     11.88 o
   6   4   5        6.70        0.00      6.24 o
   7   4   5        1.59        2.31      6.69 o
   8   4   5       11.53        7.51      8.76 o
   9   4   5        0.44        0.00      6.51 o
  10   4   5       56.34       53.28     13.09 o
  11   4   5       20.16       20.94      7.48 o
  12   4   5       10.91        1.09      9.02 o
  13   4   5       32.56       15.10      8.41 o
  -9   5   5      169.10      171.48     35.77 o
  -8   5   5       60.67       54.65     11.89 o
  -7   5   5      245.97      268.25     22.20 o
  -6   5   5        0.07        1.54      8.39 o
  -5   5   5      290.49      255.43     21.45 o
  -4   5   5       40.56       37.69     10.54 o
  -3   5   5      104.26      106.12     14.62 o
  -2   5   5        1.20        0.00      7.81 o
  -1   5   5       22.45       22.56     19.17 o
   0   5   5       32.06       50.98     11.26 o
   1   5   5       45.33       39.50     11.82 o
   2   5   5        9.13        1.61      8.50 o
   3   5   5       93.66       82.69     22.59 o
   4   5   5       10.63        2.97      8.21 o
   5   5   5        2.84        0.00      7.16 o
   6   5   5       89.31      111.63     16.39 o
   7   5   5        1.43        3.28      9.32 o
   8   5   5       15.90       29.91     13.79 o
 -20   0   6        0.00        0.00     10.34 o
 -19   0   6      142.01      149.84     25.04 o
 -18   0   6       40.68       46.48     15.00 o
 -17   0   6        9.14        0.00      6.94 o
 -16   0   6        0.00        0.00      6.91 o
 -15   0   6      241.73      268.95     20.77 o
 -14   0   6        7.46        0.00      3.94 o
 -13   0   6        5.15        9.61      3.74 o
 -12   0   6       69.18       70.51      7.72 o
 -11   0   6      126.63      125.08     11.64 o
 -10   0   6       85.31       81.73      9.22 o
  -9   0   6       13.26       12.57      5.09 o
  -8   0   6      498.47      502.01     17.57 o
  -7   0   6        3.18        8.09      3.28 o
  -6   0   6      209.05      230.29     11.06 o
  -5   0   6     2065.41     2095.55     35.07 o
  -4   0   6     1220.22     1295.60     23.86 o
  -3   0   6     1364.91     1416.28     22.63 o
  -2   0   6      112.28      114.04     10.31 o
  -1   0   6     1036.69     1055.30     19.24 o
   0   0   6     1041.94     1053.47     22.76 o
   1   0   6     2139.91     2090.84     34.33 o
   2   0   6     1868.24     2008.61     41.84 o
   3   0   6        5.14        5.16      2.92 o
   4   0   6      379.54      343.47     13.08 o
   5   0   6      526.90      528.07     16.59 o
   6   0   6       31.27       22.41      6.97 o
   7   0   6       71.82       59.06     11.09 o
   8   0   6        1.68        1.20      2.35 o
   9   0   6       34.83       14.69      6.93 o
  10   0   6       95.31       94.86     11.74 o
  11   0   6       86.84       84.70      8.89 o
  12   0   6      230.32      218.31     28.73 o
  13   0   6      225.58      231.87     30.02 o
  14   0   6       13.91        0.00      9.45 o
  15   0   6      100.30       84.20     23.01 o
  16   0   6       60.79       50.97     19.51 o
  17   0   6      344.47      312.87     40.12 o
  18   0   6       86.45       91.67     26.30 o
  19   0   6      112.40       80.23     25.83 o
 -20   1   6       11.83        0.28      8.85 o
 -19   1   6       51.14       53.85     17.42 o
 -18   1   6      113.81       73.92     17.70 o
 -17   1   6       42.39       42.64      8.09 o
 -16   1   6       15.31        8.58      6.85 o
 -15   1   6      229.82      183.71     26.73 o
 -14   1   6       82.03       83.94     12.42 o
 -13   1   6      746.38      690.13     44.30 o
 -12   1   6       46.19       33.39      4.81 o
 -11   1   6        5.42       10.34      2.76 o
 -10   1   6       39.24       40.81      4.36 o
  -9   1   6      126.13      123.76      6.23 o
  -8   1   6        8.34        8.03      1.98 o
  -7   1   6      258.58      296.00      8.05 o
  -6   1   6       70.51       63.32      5.25 o
  -5   1   6        2.72        4.17      1.65 o
  -4   1   6        1.73        0.91      1.62 o
  -3   1   6     1019.56     1010.17     18.01 o
  -2   1   6        0.00        4.31      1.90 o
  -1   1   6      157.75      151.62      5.15 o
   0   1   6       44.36       64.06      3.87 o
   1   1   6        0.09        1.01      1.25 o
   2   1   6       61.67       59.09      3.98 o
   3   1   6      285.91      291.11      7.61 o
   4   1   6      157.79      161.87      6.51 o
   5   1   6        2.00        0.04      1.38 o
   6   1   6      461.00      341.56     68.30 o
   7   1   6      339.54      354.01      9.45 o
   8   1   6       40.92       40.95      4.92 o
   9   1   6        0.37        5.46      4.35 o
  10   1   6      215.18      217.76     14.34 o
  11   1   6       39.63       39.29      7.05 o
  12   1   6        5.91        0.00      4.89 o
  13   1   6       92.28       99.66     16.45 o
  14   1   6      265.84      255.14     17.33 o
  15   1   6       11.93       13.10      6.08 o
  16   1   6      200.23      219.34     24.14 o
  17   1   6       53.46      114.22     29.12 o
  18   1   6        9.54       10.24     10.53 o
 -19   2   6       15.47       20.71     11.12 o
 -18   2   6        1.32        1.32      6.38 o
 -17   2   6       18.45       27.08      9.66 o
 -16   2   6      102.15      115.61     17.06 o
 -15   2   6       99.12       79.96     13.35 o
 -14   2   6        0.04        7.25      6.87 o
 -13   2   6       54.22       44.62     10.27 o
 -12   2   6       15.29        7.16     10.81 o
 -11   2   6       39.15       50.61     10.30 o
 -10   2   6      234.51      240.50     16.19 o
  -9   2   6      275.09      294.02     11.90 o
  -8   2   6       24.42       22.23      3.58 o
  -7   2   6        4.43       10.94      2.87 o
  -6   2   6      212.51      221.88     11.70 o
  -5   2   6       99.45      102.86      6.93 o
  -4   2   6      900.76      934.08     18.54 o
  -3   2   6      581.02      603.34     14.69 o
  -2   2   6      272.63      292.09     10.43 o
  -1   2   6      109.74      118.94      7.81 o
   0   2   6      933.83      946.84     20.44 o
   1   2   6      236.21      248.39     10.16 o
   2   2   6      145.32      140.91      8.24 o
   3   2   6      295.78      272.80     11.56 o
   4   2   6      556.20      459.25     55.95 o
   5   2   6        6.99        1.95      2.37 o
   6   2   6      425.50      434.57     17.37 o
   7   2   6      162.83      151.45     25.87 o
   8   2   6       10.08       11.38      6.27 o
   9   2   6        2.51        0.00      6.03 o
  10   2   6      299.99      305.71     24.18 o
  11   2   6      371.86      358.23     19.02 o
  12   2   6       18.12       32.69      9.04 o
  13   2   6       79.67       54.13     21.50 o
  14   2   6        1.00        0.00      6.94 o
  15   2   6        9.96        4.22      8.92 o
  16   2   6      112.97       97.72     25.14 o
  17   2   6        3.15        7.00      8.55 o
 -17   3   6        0.42        0.00      9.64 o
 -16   3   6       34.85       29.38     12.56 o
 -15   3   6       36.91       21.45     10.51 o
 -14   3   6        4.00        0.00      8.88 o
 -13   3   6       14.07        6.32      8.95 o
 -12   3   6       17.14        4.66      8.30 o
 -11   3   6        0.47        6.20      8.40 o
 -10   3   6        0.47        1.47      6.53 o
  -9   3   6      140.92      183.92     19.91 o
  -8   3   6      166.82      173.32     15.24 o
  -7   3   6       49.35       42.17      6.71 o
  -6   3   6      262.25      257.79     11.92 o
  -5   3   6      159.95      163.25      9.62 o
  -4   3   6       24.39       23.25      4.43 o
  -3   3   6        2.67        3.12      3.48 o
  -2   3   6        0.61        0.00      2.67 o
  -1   3   6        3.00        0.00      3.05 o
   0   3   6       27.03       20.75      4.39 o
   1   3   6        1.35        4.65      3.24 o
   2   3   6       10.32        9.12      3.63 o
   3   3   6        2.89        0.79      3.34 o
   4   3   6      161.31      147.06     17.30 o
   5   3   6      322.51      320.90     32.39 o
   6   3   6       69.54       49.50     12.39 o
   7   3   6      502.93      484.96     50.11 o
   8   3   6        5.35        0.00      6.11 o
   9   3   6       40.80       32.79     11.71 o
  10   3   6        0.10        0.00      8.54 o
  11   3   6       61.42       67.13     31.92 o
  12   3   6        0.32        9.55      8.39 o
  13   3   6        2.50       12.37      9.39 o
  14   3   6        0.84       21.14     10.40 o
  15   3   6        0.33       17.31     10.52 o
 -13   4   6        1.87        5.48     10.05 o
 -12   4   6        2.94        0.00     18.35 o
 -11   4   6       73.31       83.67     16.98 o
 -10   4   6      153.37      156.97     21.56 o
  -9   4   6       44.83       45.15     10.75 o
  -8   4   6       95.64       83.80     17.58 o
  -7   4   6        1.51        4.75      6.52 o
  -6   4   6       38.10       30.50      8.56 o
  -5   4   6        0.56        4.22      6.06 o
  -4   4   6      161.78      183.88     13.95 o
  -3   4   6       23.72       13.22      6.79 o
  -2   4   6        9.59        0.00      4.15 o
  -1   4   6       18.60       11.74      4.97 o
   0   4   6       25.20       16.88      5.52 o
   1   4   6      148.13      135.10     34.54 o
   2   4   6       74.13       67.46     13.16 o
   3   4   6        0.26        0.00      5.99 o
   4   4   6       47.23       42.75     11.17 o
   5   4   6        1.56        4.37      8.93 o
   6   4   6      209.13      237.43     24.50 o
   7   4   6       13.19       24.11     11.10 o
   8   4   6      109.16       81.74     17.31 o
   9   4   6        0.43        0.00     12.03 o
  10   4   6       33.46        5.22      9.04 o
  11   4   6       99.39      100.32     19.20 o
  12   4   6        3.79       12.37     13.34 o
  -7   5   6      187.73      222.52     27.54 o
  -6   5   6       20.17       12.63      9.08 o
  -5   5   6       10.86        8.88      9.09 o
  -4   5   6        1.79        0.00      9.58 o
  -3   5   6       80.12       70.60     13.56 o
  -2   5   6        6.55        4.95     10.27 o
  -1   5   6        2.99        6.25     15.76 o
   0   5   6       32.59       18.07      9.73 o
   1   5   6       35.72        7.00      9.47 o
   2   5   6       99.19       94.93     20.25 o
   3   5   6        1.54        0.00      8.66 o
   4   5   6       14.30       23.69     10.10 o
   5   5   6       13.97       15.66     10.29 o
   6   5   6       35.67       62.11     21.37 o
 -19   1   7       51.81       37.26     14.80 o
 -18   1   7       37.23       18.72     11.81 o
 -17   1   7        6.62       22.37      6.72 o
 -16   1   7        2.68        9.05      5.88 o
 -15   1   7        7.72        8.07      6.93 o
 -14   1   7      494.64      492.16     25.22 o
 -13   1   7      281.42      246.55     19.24 o
 -12   1   7      838.89      787.44     26.44 o
 -11   1   7       86.66       98.02      7.41 o
 -10   1   7       10.42       12.84      3.27 o
  -9   1   7        9.64        3.94      2.74 o
  -8   1   7      107.80       97.00      7.80 o
  -7   1   7       76.37       68.49      5.70 o
  -6   1   7      903.15      921.26     16.07 o
  -5   1   7       23.84       21.98      3.35 o
  -4   1   7       19.81       23.06      3.50 o
  -3   1   7       73.02       84.09      6.51 o
  -2   1   7       67.60       69.29      8.84 o
  -1   1   7      992.95      985.45     17.52 o
   0   1   7      132.89      142.37      5.95 o
   1   1   7      184.52      177.53      6.56 o
   2   1   7      143.98      130.47      6.05 o
   3   1   7       12.95        9.60      2.14 o
   4   1   7      115.38      118.14      6.03 o
   5   1   7       60.60       68.39      4.95 o
   6   1   7        1.33        1.72      1.67 o
   7   1   7        6.95        0.36      1.78 o
   8   1   7       51.12       54.59      4.98 o
   9   1   7        5.10        7.19      6.54 o
  10   1   7       43.40       44.21      8.32 o
  11   1   7       22.63       34.84     10.19 o
  12   1   7      313.38      308.83     27.48 o
  13   1   7       89.76      116.96     17.64 o
  14   1   7       15.82        6.37      8.83 o
  15   1   7        0.03        5.92      9.38 o
  16   1   7       97.60       71.73     16.59 o
  17   1   7        5.51        4.22     18.07 o
 -18   2   7      192.76      233.64     24.17 o
 -17   2   7      112.34      119.67     22.80 o
 -16   2   7        6.81        5.44      9.07 o
 -15   2   7        1.65        0.00      8.18 o
 -14   2   7        5.98       11.59      7.51 o
 -13   2   7        4.42       16.49      8.19 o
 -12   2   7      970.19      970.37     42.92 o
 -11   2   7      333.28      303.66     22.72 o
 -10   2   7      696.06      700.79     23.37 o
  -9   2   7      104.51      101.28      7.11 o
  -8   2   7      114.10       96.94      8.04 o
  -7   2   7      213.92      197.95      9.88 o
  -6   2   7       75.04       77.43      6.62 o
  -5   2   7       14.35       11.60      3.82 o
  -4   2   7      104.49       94.72      8.96 o
  -3   2   7       52.84       55.96      6.53 o
  -2   2   7      197.58      194.10      9.54 o
  -1   2   7       66.58       74.02      6.41 o
   0   2   7      140.82      137.97      8.12 o
   1   2   7      128.19      113.44      7.56 o
   2   2   7       50.06       48.14      5.93 o
   3   2   7      157.76      152.67     12.91 o
   4   2   7       55.94       50.05      6.36 o
   5   2   7     1104.13      976.52     51.72 o
   6   2   7       16.68       19.68      8.55 o
   7   2   7      621.56      678.17     30.71 o
   8   2   7       36.01       45.49     10.36 o
   9   2   7       12.44       11.92      7.76 o
  10   2   7        7.07        3.93      7.33 o
  11   2   7      213.58      241.73     23.43 o
  12   2   7        2.59        8.43      9.02 o
  13   2   7        2.02        3.60      7.22 o
  14   2   7        0.12        0.00      7.68 o
  15   2   7       80.83      102.16     21.20 o
  16   2   7        2.01        5.14     11.75 o
 -16   3   7       23.66       16.41     11.08 o
 -15   3   7       60.24       82.61     16.30 o
 -14   3   7       57.94       43.61     13.55 o
 -13   3   7       25.85       32.12     10.66 o
 -12   3   7      585.51      566.71     33.72 o
 -11   3   7        0.00        0.10      7.36 o
 -10   3   7       63.32       48.21     11.61 o
  -9   3   7       92.02      102.64     13.12 o
  -8   3   7       81.65       96.02     12.25 o
  -7   3   7      759.30      712.50     18.72 o
  -6   3   7      150.23      137.75     12.36 o
  -5   3   7        0.27        0.01      3.30 o
  -4   3   7        9.56        4.75      3.70 o
  -3   3   7       26.82       35.00      5.45 o
  -2   3   7       85.11       93.30     11.10 o
  -1   3   7       30.23       33.00      6.07 o
   0   3   7      547.06      517.33     20.56 o
   1   3   7        0.01        2.76      4.06 o
   2   3   7      307.19      278.14     13.24 o
   3   3   7      498.75      437.69     48.00 o
   4   3   7        1.27        6.96     10.73 o
   5   3   7       56.41       49.74     11.18 o
   6   3   7      299.93      273.28     23.96 o
   7   3   7      249.86      235.36     23.54 o
   8   3   7       53.58       43.04     32.06 o
   9   3   7       65.66       44.32     11.96 o
  10   3   7      199.39      229.48     24.57 o
  11   3   7       54.22       37.65     11.97 o
  12   3   7       77.42       70.01     15.46 o
  13   3   7        4.99        0.00      9.04 o
  14   3   7       55.36       51.05     18.71 o
 -12   4   7        4.54       11.86     14.02 o
 -11   4   7        2.30        0.00      9.68 o
 -10   4   7       24.38       30.69     13.32 o
  -9   4   7        0.01        0.00      7.40 o
  -8   4   7      178.62      184.55     19.53 o
  -7   4   7        3.94        7.17      8.04 o
  -6   4   7      152.45      148.82     18.31 o
  -5   4   7       30.35       29.66      8.92 o
  -4   4   7      236.53      230.21     13.16 o
  -3   4   7      118.84      132.78     14.01 o
  -2   4   7      254.58      253.24     16.03 o
  -1   4   7       38.83       33.86      6.59 o
   0   4   7        5.23        3.63      4.31 o
   1   4   7       19.09        5.46      7.38 o
   2   4   7        2.86        1.08      6.31 o
   3   4   7       94.81       78.36     14.10 o
   4   4   7       69.02       54.33     30.55 o
   5   4   7        0.16        0.00      7.66 o
   6   4   7        1.30       10.47      9.90 o
   7   4   7       44.91       30.23     12.47 o
   8   4   7       24.55        7.64      9.31 o
   9   4   7        0.61        0.66      9.40 o
  10   4   7      126.87      108.23     19.08 o
  11   4   7        9.54       13.45     13.10 o
  -5   5   7        2.59        9.14     10.95 o
  -4   5   7       84.61       73.65     17.38 o
  -3   5   7       17.88        0.84     21.16 o
  -2   5   7      211.24      212.91     73.46 o
  -1   5   7       66.39      108.57     32.68 o
   0   5   7      149.58      133.20     19.65 o
   1   5   7        7.83       12.80     10.13 o
   2   5   7       60.39       79.97     20.49 o
   3   5   7        5.59       10.38     11.17 o
 -15   0   8       14.11       19.87     11.74 o
 -14   0   8        8.24        5.10      7.68 o
 -13   0   8       24.34       18.70      6.83 o
 -12   0   8      871.40      874.61     39.78 o
 -11   0   8     2064.42     2036.75     44.87 o
 -10   0   8      192.23      176.86     13.90 o
  -9   0   8     1482.86     1598.80     37.12 o
  -8   0   8        1.52        7.30      4.27 o
  -7   0   8      712.20      754.30     35.26 o
  -6   0   8      323.00      327.75     15.55 o
  -5   0   8      805.13      812.10     28.77 o
  -4   0   8      468.46      458.58     14.21 o
  -3   0   8      208.88      207.37      9.81 o
  -2   0   8     1423.30     1371.09     25.19 o
  -1   0   8      502.34      493.66     14.72 o
   0   0   8      102.15      106.76      7.88 o
   1   0   8       74.04       81.16     12.89 o
   2   0   8      909.61      892.87     24.39 o
   3   0   8     1457.90     1526.62     33.28 o
   4   0   8      229.63      225.58     17.60 o
   5   0   8        4.39        0.97      3.25 o
   6   0   8      867.84      927.07     26.23 o
   7   0   8      348.70      401.58     17.50 o
   8   0   8      259.51      259.81     26.05 o
   9   0   8        1.52        3.01      4.11 o
  10   0   8      144.63      174.24     13.59 o
  11   0   8      150.39      148.20     20.37 o
  12   0   8       21.91       34.51     16.68 o
  13   0   8       51.60       90.80     25.12 o
  14   0   8       39.21       51.78     20.33 o
  15   0   8        0.01        4.06     16.80 o
  16   0   8       89.10       79.24     24.87 o
  17   0   8      190.26      165.17     35.81 o
 -18   1   8      183.35      216.74     28.75 o
 -17   1   8       75.69       94.54     12.04 o
 -16   1   8        8.07        3.61      7.09 o
 -15   1   8      140.23      146.60     16.76 o
 -14   1   8        0.04        6.02      7.64 o
 -13   1   8       53.23       39.18      8.91 o
 -12   1   8      115.27      124.58      9.84 o
 -11   1   8      105.57      114.97      8.57 o
 -10   1   8        9.64       20.19      3.98 o
  -9   1   8        2.46        6.86      2.82 o
  -8   1   8      436.63      436.08     20.73 o
  -7   1   8      414.68      393.92     11.12 o
  -6   1   8      232.01      214.12      8.80 o
  -5   1   8        0.45        2.65      2.03 o
  -4   1   8       97.64      117.18      6.73 o
  -3   1   8      184.37      182.98      8.80 o
  -2   1   8      247.22      242.77      9.58 o
  -1   1   8      126.72      128.44      7.53 o
   0   1   8      244.53      239.44     12.61 o
   1   1   8       57.88       60.87      8.21 o
   2   1   8      733.32      733.13     16.07 o
   3   1   8     1097.12     1075.46     19.40 o
   4   1   8        0.74        0.01      2.26 o
   5   1   8        3.45        5.74      2.79 o
   6   1   8       80.29       73.14      5.97 o
   7   1   8      161.29      163.56      9.22 o
   8   1   8      769.27      813.99     33.33 o
   9   1   8       54.16       76.88     11.78 o
  10   1   8      112.52      106.33     12.29 o
  11   1   8       27.90       28.48      7.60 o
  12   1   8        0.36        0.00      8.51 o
  13   1   8       39.35       29.73     10.92 o
  14   1   8       43.53       39.69     20.12 o
  15   1   8        0.45       29.55     19.57 o
  16   1   8       42.56       27.49     22.81 o
 -17   2   8        1.58        0.68      8.97 o
 -16   2   8       15.60        9.01      8.33 o
 -15   2   8        5.12       10.53     14.07 o
 -14   2   8        5.22        4.33     10.96 o
 -13   2   8       77.46       78.83     13.44 o
 -12   2   8      332.60      357.89     26.44 o
 -11   2   8        8.75        9.22      6.87 o
 -10   2   8        6.87       11.54      5.24 o
  -9   2   8        0.80        0.00      2.61 o
  -8   2   8        6.31       10.29      3.64 o
  -7   2   8       34.69       22.30      4.51 o
  -6   2   8       98.61      114.34      9.48 o
  -5   2   8      319.73      318.08     12.46 o
  -4   2   8      250.53      259.44     11.33 o
  -3   2   8        3.10        2.63      2.89 o
  -2   2   8       12.81       11.67      3.55 o
  -1   2   8       44.74       36.30      5.00 o
   0   2   8       44.56       37.92      4.74 o
   1   2   8        2.39        3.27      3.43 o
   2   2   8        0.44        2.14      2.63 o
   3   2   8       88.55       79.08      6.97 o
   4   2   8        0.08        3.94      2.90 o
   5   2   8       10.40        9.42      3.52 o
   6   2   8      140.58      147.43     18.70 o
   7   2   8        0.14       30.48     14.26 o
   8   2   8       24.56       27.46      8.41 o
   9   2   8       20.28        7.78     19.13 o
  10   2   8       62.02       51.35     15.84 o
  11   2   8       13.59       21.30      9.42 o
  12   2   8       31.38       22.71     10.76 o
  13   2   8       35.79       45.73     12.22 o
  14   2   8       30.56       25.59     18.77 o
  15   2   8       33.43       28.37     18.89 o
 -15   3   8        3.16        0.00     15.09 o
 -14   3   8        6.69       10.86     10.33 o
 -13   3   8        1.80       25.57     10.78 o
 -12   3   8        5.92        4.55      9.25 o
 -11   3   8      147.82      182.46     20.90 o
 -10   3   8        6.37        8.57      8.40 o
  -9   3   8       29.80       34.85      9.74 o
  -8   3   8       51.77       62.05     10.38 o
  -7   3   8       10.52        3.72      4.00 o
  -6   3   8        3.33        6.80      4.02 o
  -5   3   8      298.24      273.47     13.06 o
  -4   3   8       67.87       64.31      7.95 o
  -3   3   8      350.28      373.95     14.85 o
  -2   3   8        0.15        7.92      4.11 o
  -1   3   8      462.58      489.17     16.60 o
   0   3   8      139.71      140.00     12.69 o
   1   3   8      412.03      405.23     20.69 o
   2   3   8      123.02      131.97     11.04 o
   3   3   8        1.38        2.23      4.36 o
   4   3   8       91.36       46.66     11.12 o
   5   3   8       52.06       46.66     24.77 o
   6   3   8      200.56      161.78     32.37 o
   7   3   8      364.33      398.46     31.84 o
   8   3   8      278.16      220.83     23.41 o
   9   3   8      188.84      195.08     22.21 o
  10   3   8       56.27       44.74     12.50 o
  11   3   8       17.32       19.95     10.26 o
  12   3   8        0.47       12.27      9.23 o
  13   3   8       57.78       61.07     18.84 o
 -11   4   8      136.22      134.39     34.39 o
 -10   4   8       20.58       22.07     15.57 o
  -9   4   8      164.17      152.84     16.65 o
  -8   4   8       36.00       27.83      9.73 o
  -7   4   8       83.20       96.35     14.23 o
  -6   4   8       98.59      109.21     17.96 o
  -5   4   8       18.09        2.23      9.14 o
  -4   4   8      203.18      215.91     13.31 o
  -3   4   8       78.13       94.83      9.68 o
  -2   4   8      171.61      183.49     12.44 o
  -1   4   8        1.70        0.00      4.84 o
   0   4   8        1.25        0.00      5.52 o
   1   4   8       27.14       14.38      7.42 o
   2   4   8       56.41       64.76     13.77 o
   3   4   8      109.94       47.63     12.75 o
   4   4   8       24.75       16.60     10.46 o
   5   4   8        8.33        5.41      7.85 o
   6   4   8       44.47       58.53     13.99 o
   7   4   8        9.48       17.43     10.54 o
   8   4   8      254.61      300.73     30.62 o
   9   4   8      122.27      109.15     25.79 o
 -17   1   9       68.12       69.38     10.75 o
 -16   1   9        0.03        7.01      8.12 o
 -15   1   9       45.47       36.27      9.70 o
 -14   1   9       11.05        8.93      7.46 o
 -13   1   9        6.67       16.44      8.53 o
 -12   1   9        0.00        0.00      5.87 o
 -11   1   9      148.63      137.13     10.26 o
 -10   1   9       22.77       35.67      5.31 o
  -9   1   9      358.84      347.47     13.05 o
  -8   1   9      272.28      280.42     16.86 o
  -7   1   9      100.07       92.15      6.71 o
  -6   1   9       46.59       44.99      4.72 o
  -5   1   9       28.48       24.70      3.82 o
  -4   1   9        6.26        8.99      2.67 o
  -3   1   9      603.55      602.95     15.42 o
  -2   1   9      240.43      267.55     10.76 o
  -1   1   9        0.60        0.00      2.07 o
   0   1   9       60.32       60.09      5.94 o
   1   1   9       22.35       16.75      3.74 o
   2   1   9       41.13       34.96      5.07 o
   3   1   9      123.56      116.24      7.71 o
   4   1   9      138.97      132.49      8.24 o
   5   1   9       14.19        9.62      3.21 o
   6   1   9       18.81       17.82      3.73 o
   7   1   9       41.42       40.64      5.04 o
   8   1   9      120.65      108.54      8.63 o
   9   1   9      230.05      228.38     17.16 o
  10   1   9        7.57        8.81      6.72 o
  11   1   9        0.36        0.00      5.77 o
  12   1   9      122.60      135.69     15.27 o
  13   1   9      118.70      140.50     19.78 o
  14   1   9       69.47       98.84     30.86 o
  15   1   9       72.27       41.50     23.52 o
 -16   2   9        8.85       17.37     10.64 o
 -15   2   9       60.26       61.78     14.90 o
 -14   2   9       11.45        9.59      8.38 o
 -13   2   9       20.72       14.62      8.60 o
 -12   2   9       41.49       51.42     17.42 o
 -11   2   9      618.90      572.38     29.91 o
 -10   2   9        9.39       11.71      3.72 o
  -9   2   9      217.50      201.97     15.48 o
  -8   2   9        3.26        6.11      3.18 o
  -7   2   9       25.84       20.47      4.19 o
  -6   2   9      279.85      299.05     16.52 o
  -5   2   9      110.24      121.08      9.05 o
  -4   2   9     1048.65     1035.33     22.60 o
  -3   2   9      383.65      354.24     13.48 o
  -2   2   9       38.12       35.31      5.21 o
  -1   2   9      122.46      122.34      8.95 o
   0   2   9        6.12        8.40      3.74 o
   1   2   9       13.92       13.57      4.70 o
   2   2   9      508.10      536.10     15.76 o
   3   2   9      748.66      741.14     20.01 o
   4   2   9      121.88      103.21      8.09 o
   5   2   9      125.13      121.23      8.78 o
   6   2   9      336.96      367.39     21.02 o
   7   2   9       25.25       28.91      8.22 o
   8   2   9      100.83       88.71     12.75 o
   9   2   9       13.04       25.85     10.58 o
  10   2   9       84.03       58.69     14.78 o
  11   2   9        7.48        8.11      9.35 o
  12   2   9       30.88       38.14     13.20 o
  13   2   9      177.40      151.90     22.89 o
  14   2   9        1.43       16.96     12.02 o
 -13   3   9       15.32       31.93     12.14 o
 -12   3   9       52.08       52.05     13.31 o
 -11   3   9       28.32       33.25     11.69 o
 -10   3   9        4.50        3.48      8.80 o
  -9   3   9      741.04      783.01     30.03 o
  -8   3   9        1.50        0.00      5.10 o
  -7   3   9        3.03        9.02      4.43 o
  -6   3   9      178.50      178.49     11.72 o
  -5   3   9       38.18       25.17      6.42 o
  -4   3   9       13.96       11.26      4.57 o
  -3   3   9      145.57      128.44     10.23 o
  -2   3   9      130.94      142.53     10.84 o
  -1   3   9       92.16       85.36      8.49 o
   0   3   9        0.28        3.81      3.55 o
   1   3   9        5.45        3.24      4.96 o
   2   3   9       15.07       13.12      4.49 o
   3   3   9       49.72       41.17      7.67 o
   4   3   9      129.34      149.74     20.73 o
   5   3   9        3.54       16.41      9.79 o
   6   3   9        8.93       10.20      9.20 o
   7   3   9       93.14      109.07     18.07 o
   8   3   9      371.60      370.38     30.12 o
   9   3   9        0.41        0.00      7.07 o
  10   3   9        0.00        0.00      8.39 o
  11   3   9        0.17        0.00     12.38 o
  -9   4   9       66.69       77.04     27.49 o
  -8   4   9        0.28        0.00      9.29 o
  -7   4   9       27.02        8.45     15.96 o
  -6   4   9       22.59        0.00      9.23 o
  -5   4   9        0.84       11.82      6.16 o
  -4   4   9       59.34       51.08      8.03 o
  -3   4   9       10.19        7.70      6.85 o
  -2   4   9       55.16       51.24      7.87 o
  -1   4   9       32.97       37.15      7.25 o
   0   4   9       84.31       71.50     10.53 o
   1   4   9       89.54      118.86     15.18 o
   2   4   9        4.41        5.58      8.46 o
   3   4   9       38.66       40.68     12.84 o
   4   4   9      163.86      178.39     22.30 o
   5   4   9        7.96        1.58      9.77 o
   6   4   9       68.92       70.16     20.67 o
   7   4   9       58.99       51.67     18.26 o
 -15   0  10       39.84       48.96     11.09 o
 -14   0  10       92.41      106.65     14.22 o
 -13   0  10       17.67        0.00      9.91 o
 -12   0  10      569.19      559.19     25.69 o
 -11   0  10       30.03       25.83      7.07 o
 -10   0  10      186.70      172.02     15.49 o
  -9   0  10       76.24       64.64      9.94 o
  -8   0  10        2.11        0.00      4.26 o
  -7   0  10       28.20       14.81      7.49 o
  -6   0  10        2.83        1.17      3.59 o
  -5   0  10       67.30       64.79      8.89 o
  -4   0  10       85.38       82.83      9.58 o
  -3   0  10       81.72       69.99      8.89 o
  -2   0  10       21.52       12.39      4.79 o
  -1   0  10       88.19       87.58      9.95 o
   0   0  10       66.23       63.12     11.21 o
   1   0  10      286.70      310.25     18.36 o
   2   0  10       46.51       57.36      8.19 o
   3   0  10      366.38      343.49     16.44 o
   4   0  10      253.60      302.79     20.61 o
   5   0  10      141.38      131.77     15.25 o
   6   0  10       55.73       53.37     10.59 o
   7   0  10      143.60      145.03     16.34 o
   8   0  10       53.00       73.48     12.88 o
   9   0  10      333.10      396.21     23.84 o
  10   0  10       17.23       13.95      9.45 o
 -16   1  10       45.94       53.56     14.46 o
 -15   1  10        4.07        9.76     11.23 o
 -14   1  10        0.30       15.55      8.03 o
 -13   1  10        0.68        8.17      6.54 o
 -12   1  10        6.47        2.75      5.20 o
 -11   1  10       27.89       23.55      5.12 o
 -10   1  10      339.91      336.92     15.39 o
  -9   1  10      101.13      103.19      8.66 o
  -8   1  10      805.57      804.14     19.72 o
  -7   1  10       12.04       17.80      3.61 o
  -6   1  10      848.98      831.59     18.70 o
  -5   1  10       19.25       13.76      3.86 o
  -4   1  10      114.75      107.46      7.49 o
  -3   1  10      206.15      186.92      9.28 o
  -2   1  10        1.18        1.08      2.76 o
  -1   1  10      135.65      135.99      8.89 o
   0   1  10       42.13       58.82      6.30 o
   1   1  10       71.67       68.06      6.67 o
   2   1  10        6.51        1.49      2.72 o
   3   1  10       19.16       14.76      3.84 o
   4   1  10       41.83       35.48      4.98 o
   5   1  10      154.03      161.22      9.59 o
   6   1  10      259.15      254.80     11.57 o
   7   1  10       41.74       32.14      5.23 o
   8   1  10       25.10       30.46      6.43 o
   9   1  10       27.61       24.61     10.57 o
  10   1  10        0.37        0.00      6.43 o
  11   1  10        3.79       12.25      7.83 o
  12   1  10       19.67       25.42      9.86 o
  13   1  10       40.43       63.06     26.44 o
 -14   2  10        0.02        0.00     10.24 o
 -13   2  10        1.90        0.00      7.85 o
 -12   2  10        0.01        3.62      8.78 o
 -11   2  10        7.14       25.57      9.21 o
 -10   2  10       30.19       29.32      8.05 o
  -9   2  10       53.46       57.90      7.21 o
  -8   2  10       11.03        7.32      3.46 o
  -7   2  10        6.86        6.90      3.27 o
  -6   2  10        7.07        4.15      3.45 o
  -5   2  10      104.22      109.11      9.83 o
  -4   2  10       18.36       20.74      5.69 o
  -3   2  10      167.30      176.68     11.10 o
  -2   2  10      248.31      261.95     14.88 o
  -1   2  10        2.14        1.61      3.70 o
   0   2  10        4.71        0.00      4.05 o
   1   2  10       83.00       88.71      8.31 o
   2   2  10       54.36       56.16      6.61 o
   3   2  10       27.61       27.85      5.21 o
   4   2  10      102.00      112.59      8.94 o
   5   2  10       10.57       17.55      5.13 o
   6   2  10       14.33       10.99      7.12 o
   7   2  10       76.14       68.27     17.02 o
   8   2  10       29.92        9.62      8.38 o
   9   2  10       95.19       98.11     22.32 o
  10   2  10       44.61       44.00     10.97 o
  11   2  10       36.44       36.38     10.68 o
  12   2  10       31.20       20.74      9.82 o
 -12   3  10       51.86       37.55     22.38 o
 -11   3  10       36.36       44.27     15.57 o
 -10   3  10        3.27        0.00     12.19 o
  -9   3  10       91.45       84.26     12.89 o
  -8   3  10      357.89      398.12     20.08 o
  -7   3  10        4.05        5.17      5.15 o
  -6   3  10       86.97       93.64      9.59 o
  -5   3  10        5.55        0.00      4.79 o
  -4   3  10       19.67        6.41      5.04 o
  -3   3  10       36.00       35.43      6.48 o
  -2   3  10        0.05        8.98      4.45 o
  -1   3  10        1.32        0.00      4.28 o
   0   3  10       31.14       24.66      6.07 o
   1   3  10       38.42       30.95      6.30 o
   2   3  10        8.71        6.61      4.90 o
   3   3  10       44.33       46.74     10.65 o
   4   3  10       37.88       35.72     10.47 o
   5   3  10       41.05       34.88      9.56 o
   6   3  10       54.32       28.31     16.32 o
   7   3  10       67.32       34.14      9.90 o
   8   3  10        0.03        0.15      9.21 o
   9   3  10      206.84      225.81     37.33 o
  -5   4  10        8.25       19.20     11.84 o
  -4   4  10        6.18        7.92      6.07 o
  -3   4  10       12.48       14.83      6.40 o
  -2   4  10       61.98       44.13      8.13 o
  -1   4  10        7.23        2.31      5.80 o
   0   4  10       52.13       35.43     12.15 o
   1   4  10        0.20        0.00      7.18 o
   2   4  10       50.45       26.19     10.99 o
 -14   1  11       21.56       34.99     11.33 o
 -13   1  11       10.38       19.03      6.47 o
 -12   1  11       10.32        5.06      4.77 o
 -11   1  11        2.84        0.63      5.01 o
 -10   1  11       13.18       12.56      5.09 o
  -9   1  11      163.91      165.87     11.45 o
  -8   1  11        4.00        2.15      3.50 o
  -7   1  11       35.06       35.78      5.55 o
  -6   1  11       39.49       33.07      5.65 o
  -5   1  11       67.79       78.40      8.70 o
  -4   1  11      243.62      250.77     12.13 o
  -3   1  11      374.19      367.39     13.79 o
  -2   1  11        0.08        0.00      2.87 o
  -1   1  11      120.37      114.91      9.66 o
   0   1  11       24.91       28.94      5.32 o
   1   1  11        4.48        6.08      3.57 o
   2   1  11       13.05       11.10      3.85 o
   3   1  11        6.82        8.45      3.47 o
   4   1  11      117.64      131.24      9.36 o
   5   1  11        0.38        1.30      3.03 o
   6   1  11      122.62      134.68      9.58 o
   7   1  11       82.20       83.19      8.75 o
   8   1  11      202.66      211.87     14.88 o
   9   1  11       27.15       25.95      9.26 o
  10   1  11       38.83       46.39     10.92 o
  11   1  11       28.84       32.14     14.59 o
 -12   2  11       26.56        4.98      9.10 o
 -11   2  11       53.27       59.08     12.81 o
 -10   2  11       49.85       54.58      7.10 o
  -9   2  11       12.48        7.05      4.22 o
  -8   2  11       64.36       62.21      7.00 o
  -7   2  11        3.56        5.42      3.60 o
  -6   2  11       66.39       54.63      6.55 o
  -5   2  11        0.70        2.13      3.18 o
  -4   2  11        6.00       12.32      4.57 o
  -3   2  11       83.07       85.07      9.26 o
  -2   2  11      240.05      233.05     13.21 o
  -1   2  11       56.54       46.68      8.58 o
   0   2  11      196.93      179.77     11.75 o
   1   2  11      211.29      232.02     13.30 o
   2   2  11      120.60      120.76      9.74 o
   3   2  11       38.97       35.32      6.27 o
   4   2  11        1.60        6.54      4.01 o
   5   2  11       21.39       17.83      6.50 o
   6   2  11       46.38       40.61     10.81 o
   7   2  11        6.67        3.87      7.79 o
   8   2  11       18.09       17.53     10.81 o
   9   2  11       21.36       26.66      9.67 o
  10   2  11       72.68       85.84     19.70 o
  -9   3  11       14.98       17.84     11.68 o
  -8   3  11       14.47       12.25      6.86 o
  -7   3  11        5.72        4.64      4.39 o
  -6   3  11        6.30        4.20      6.45 o
  -5   3  11      150.27      142.02     12.05 o
  -4   3  11        8.57        2.25      5.39 o
  -3   3  11       76.05       79.16     13.01 o
  -2   3  11       84.00       87.35      9.85 o
  -1   3  11      156.21      150.62     12.02 o
   0   3  11       21.00       19.09      6.09 o
   1   3  11       87.93       93.18      9.83 o
   2   3  11       24.50       17.17      6.50 o
   3   3  11       21.70       28.32      8.58 o
   4   3  11       14.65        4.26     10.05 o
   5   3  11        6.95       10.09      8.79 o
   6   3  11       12.39        0.00     19.19 o
 -13   0  12       86.04      143.82     22.90 o
 -12   0  12       46.27       53.35     11.08 o
 -11   0  12        0.20        0.00     10.32 o
 -10   0  12       18.46        7.70      8.04 o
  -9   0  12      482.38      506.94     24.94 o
  -8   0  12        2.07        0.00      4.93 o
  -7   0  12      426.92      412.16     24.12 o
  -6   0  12       82.20      109.00     12.75 o
  -5   0  12      467.08      462.23     22.05 o
  -4   0  12       57.41       67.40     10.48 o
  -3   0  12      461.55      456.56     26.73 o
  -2   0  12       13.89        5.35      6.49 o
  -1   0  12      315.73      345.39     19.13 o
   0   0  12      318.79      322.13     18.92 o
   1   0  12      158.08      172.48     14.82 o
   2   0  12      404.12      469.74     22.86 o
   3   0  12        3.01        0.00      4.35 o
   4   0  12        4.86        0.59      5.69 o
   5   0  12        2.12        7.31      5.18 o
   6   0  12        3.07       13.15      5.40 o
   7   0  12       33.89       36.85     13.77 o
   8   0  12       33.10       36.97      8.84 o
   9   0  12        1.50        0.00      8.94 o
 -12   1  12        9.67        0.46      5.09 o
 -11   1  12        4.46        0.48      6.27 o
 -10   1  12       72.32       81.96      8.90 o
  -9   1  12      153.87      178.33     12.22 o
  -8   1  12        0.00        4.39      4.76 o
  -7   1  12        9.71       21.16      7.26 o
  -6   1  12       47.25       49.07      6.43 o
  -5   1  12        1.03        3.84      5.11 o
  -4   1  12       25.59       40.25      6.31 o
  -3   1  12      289.60      285.22     13.44 o
  -2   1  12      103.19       92.58      8.08 o
  -1   1  12        8.77        8.34      3.67 o
   0   1  12        7.93        3.81      3.28 o
   1   1  12       44.60       29.57      7.53 o
   2   1  12       21.04       12.78      4.69 o
   3   1  12        0.16        0.00      3.68 o
   4   1  12       52.18       67.12      8.13 o
   5   1  12      135.65      153.52     11.48 o
   6   1  12        0.08        8.85      4.37 o
   7   1  12        0.80        0.00      4.19 o
   8   1  12       15.46       14.91     10.37 o
   9   1  12       22.60       24.19     11.55 o
 -10   2  12        2.48        8.35      6.44 o
  -9   2  12       31.14       42.44      8.98 o
  -8   2  12       25.84       25.68      5.65 o
  -7   2  12       27.66       20.27      7.11 o
  -6   2  12       19.62       19.98      5.01 o
  -5   2  12       19.52       20.83      5.34 o
  -4   2  12       23.37       22.59      5.14 o
  -3   2  12        6.74        4.27      4.51 o
  -2   2  12       21.15       17.91      5.46 o
  -1   2  12       24.02       31.50      6.47 o
   0   2  12        2.41        0.00      4.21 o
   1   2  12       16.47       19.68      5.56 o
   2   2  12       14.73       22.06      5.77 o
   3   2  12        0.12        4.12      4.79 o
   4   2  12       44.14       36.39      7.33 o
   5   2  12       11.92       14.79      6.42 o
   6   2  12        7.42        3.21     15.51 o
   7   2  12        7.93       23.91     10.31 o
  -5   3  12       20.88       14.65      7.61 o
  -4   3  12        4.17       20.91      6.30 o
  -3   3  12       45.68       50.26      8.66 o
  -2   3  12        9.94        6.28      5.49 o
  -1   3  12       20.27       25.77      7.25 o
   0   3  12       10.45       16.74      7.99 o
   1   3  12        1.07        8.98      9.16 o
   2   3  12       12.97        9.47     16.34 o
  -9   1  13        9.88       13.82      6.00 o
  -8   1  13       43.10       40.03      6.73 o
  -7   1  13       16.80       13.96      5.04 o
  -6   1  13       31.49       30.07      6.08 o
  -5   1  13       46.84       63.12      9.11 o
  -4   1  13       13.51       12.21      4.87 o
  -3   1  13       18.57       29.19      5.43 o
  -2   1  13       22.16       12.54      4.47 o
  -1   1  13       49.52       27.93      5.52 o
   0   1  13      119.99      113.16      9.69 o
   1   1  13       21.87       19.73      6.88 o
   2   1  13        3.77        6.64      4.05 o
   3   1  13      100.64      100.97      9.99 o
   4   1  13      103.73      115.82     15.16 o
   5   1  13      127.76      145.28     12.04 o
   6   1  13        3.34        0.00      6.83 o
  -6   2  13      322.38      376.95     20.22 o
  -5   2  13        3.38       17.62      6.13 o
  -4   2  13       75.74       78.86      8.85 o
  -3   2  13        1.79        2.82      4.47 o
  -2   2  13      158.66      161.70     13.61 o
  -1   2  13      123.05      140.72     13.57 o
   0   2  13        0.27        0.00      4.69 o
   1   2  13       17.34        3.13     13.24 o
   2   2  13      112.07      152.43     17.30 o
   3   2  13       14.31       13.32      7.51 o
  -5   0  14        1.87        5.94      9.24 o
  -4   0  14        8.57        9.28     10.10 o
  -3   0  14       20.65       34.19     13.28 o
  -2   0  14      112.34       87.39     20.89 o
  -1   0  14      296.83      376.52     38.79 o
   0   0  14      140.85      156.93     27.01 o
   1   0  14      106.91       84.13     20.33 o
 
